# Supplementary material for: Uterine leiomyoma with RAD51B::NUDT3 fusion: a report of 2 cases
Source: Virchows Arch. 2023 Jul 19;484(6):1015–22. doi: 10.1007/s00428-023-03603-9 (PMC11186871; doi:10.1007/s00428-023-03603-9)
Supplement: Supplementary file 1 — ESM 1 [file 428_2023_3603_MOESM1_ESM.xlsx]

## Sheet: List1
Supplementary Table 1. List of antibodies
Antibody	Clone	Dilution	Producer	Platform	Detection
IFITM1		1:400	Abcam, Cambridge, UK	PT-link (Agilent, Santa Clara, CA, USA)	EnVision FLEX (Agilent)
Caldesmon	h-CD	1:100	Dako, Glostrup, Denmark	PT-link (Agilent, Santa Clara, CA, USA)	EnVision FLEX (Agilent)
CD10	56C6	1:50	Novocastra, Leica Biosystems, Wetzlar, Germany	Ventana BenchMark ULTRA (Roche, Basel, Switzerland)	OptiView
PLAG1	3B7	1:50	Sigma Aldrich, St. Louis, MO, USA	Ventana BenchMark ULTRA (Roche, Basel, Switzerland)	OptiView
HMGA2	D1A7	1:400	Cell Signaling Technology, Danvers, MA, USA	PT-link (Agilent, Santa Clara, CA, USA)	EnVision FLEX (Agilent)
Transgelin	2A10C2	1:300	Cell Marque, Rocklin, CA, USA	Ventana BenchMark ULTRA (Roche, Basel, Switzerland)	OptiView
TRK	EPR17341	1:100	Abcam, Cambridge, UK	Ventana BenchMark ULTRA (Roche, Basel, Switzerland)	OptiView
S100 protein	4C4.9	1:400	DSC Immunoline, Hamburk, GE	Dako Omnis, (Agilent, Santa Clara, CA, USA)	EnVision FLEX (Agilent)
BCOR	C-10	1:50	Santa Cruz Biotechnology, Dallas, TX, USA	Ventana BenchMark ULTRA (Roche, Basel, Switzerland)	OptiView
BCORL1		1:200	Atlas Antibodies, Bromma, Sweeden	Dako Omnis, (Agilent, Santa Clara, CA, USA)	EnVision FLEX (Agilent)
