# Supplementary material for: Uterine leiomyoma with RAD51B::NUDT3 fusion: a report of 2 cases
Source: Virchows Arch. 2023 Jul 19;484(6):1015–22. doi: 10.1007/s00428-023-03603-9 (PMC11186871; doi:10.1007/s00428-023-03603-9)
Supplement: Supplementary file 2 — ESM 2 [file 428_2023_3603_MOESM2_ESM.xlsx]

## Sheet: Significant ≥ 10-fold change
		Case 1 (cellular leiomyoma)		Case 2 (usual leiomyoma)
Results group	Gene	Max TPM (tumor or non-tumor)	Fold change	Max TPM (tumor or non-tumor)	Fold change	RefSeq Gene ID	RNA type
≥10-fold change (TPM) with same trend in both cases	PLAG1	114.529	53.9558	41.6518	44.3793	5324	protein coding
	CD24	395.559	15.9929	598.153	58.3633	100133941	protein coding
	SNORA48	264.377	14.6849	231.183	19.1574	652965	snoRNA
	CAPN6	93.1905	14.5432	983.944	46.8628	827	protein coding
	HMGA1	254.606	13.143	609.062	50.8626	3159	protein coding
	SNORD10	203.642	12.4088	194.337	11.9934	652966	snoRNA
	DKK3	44.1192	-16.9946	119.643	-12.722	27122	protein coding
	STK26*	48.4074	-36.7829	233.559	-12.7482	51765	protein coding
≥10-fold change (TPM) with different trend between cases	ATF3	662.211	5.5852	120.733	-4.47715	467	protein coding
	FOSB	2004.99	5.18692	246.482	-6.93636	2354	protein coding
	TPSAB1	67.3412	4.9442	70.2988	-26.3381	7177	protein coding
	BCYRN1	160.826	-2.63532	152.989	9.65817	618	lncRNA
	SFRP1	124.809	-10.8817	425.654	2.28646	6422	protein coding
≥10-fold change (TPM) in case 1 only	TALAM1	2737.04	35.997	1207.33	4.21606	109136579	antisense_RNA
	GPR22	50.8134	74.8377	N/A	N/A	2845	protein coding
	CBLN4	45.7672	59.2305	N/A	N/A	140689	protein coding
	MME	146.05	52.4918	N/A	N/A	4311	protein coding
	PAPPA2	56.1316	42.6377	N/A	N/A	60676	protein coding
	PDE11A	58.4726	42.0962	N/A	N/A	50940	protein coding
	MYO15A	44.4461	30.0645	N/A	N/A	51168	protein coding
	KCNH1	46.7647	29.0348	N/A	N/A	3756	protein coding
	MEST	50.7553	27.6062	71.8226	6.47987	4232	protein coding
	RGPD5	44.6943	25.262	N/A	N/A	84220	protein coding
	COL11A2	59.1916	24.9317	N/A	N/A	1302	protein coding
	DSG2	46.4833	23.2814	N/A	N/A	1829	protein coding
	PCSK1	48.6863	22.2395	N/A	N/A	5122	protein coding
	RIMS2	77.4913	20.3552	N/A	N/A	9699	protein coding
	LEFTY2	670.786	15.5119	N/A	N/A	7044	protein coding
	PPP4R4	46.8522	14.6169	N/A	N/A	57718	protein coding
	RNU4-1	236.837	14.0346	331.476	4.38975	26835	snRNA
	SERTM2	211.008	13.9481	605.055	3.44091	401613	protein coding
	LRRN1	83.4807	13.5895	N/A	N/A	57633	protein coding
	GRPR	113.867	13.4995	N/A	N/A	2925	protein coding
	PRR16	98.0878	13.2916	65.5814	7.51118	51334	protein coding
	PI15	1274.54	13.1023	261.142	5.48788	51050	protein coding
	HIST1H1D	77.5777	12.8967	N/A	N/A	3007	protein coding
	BEX1	74.8236	12.7273	N/A	N/A	55859	protein coding
	HSPA6	78.8078	11.6752	N/A	N/A	3310	protein coding
	USP32P2	63.6165	10.3453	N/A	N/A	220594	transcribed pseudogene
	SORBS1	435.098	-10.3471	N/A	N/A	10580	protein coding
	MYH11	3681.18	-10.6238	4927.29	-5.04098	4629	protein coding
	MICAL2	76.1799	-10.8174	N/A	N/A	9645	protein coding
	PTN	159.708	-10.8346	262.002	-2.45564	5764	protein coding
	SCN7A	46.7011	-10.8878	N/A	N/A	6332	protein coding
	PFKP	48.747	-11.4802	106.989	-4.96111	5214	protein coding
	MYH9	1064.66	-11.885	1848.48	-4.28421	4627	protein coding
	RNVU1-11	62.6595	-11.8877	N/A	N/A	6063	snRNA
	ALDH1B1	87.7421	-11.9976	194.621	-6.89727	219	protein coding
	SYNM	158.386	-12.2606	206.67	-6.58785	23336	protein coding
	TAGLN	1008.53	-13.3791	1660.17	-4.57576	6876	protein coding
	SMOC2	67.3137	-14.6507	N/A	N/A	64094	protein coding
	MXRA5	74.0529	-15.0123	N/A	N/A	25878	protein coding
	NEXN	212.278	-16.4252	262.084	-3.57706	91624	protein coding
	FILIP1L	350.783	-16.619	774.023	-3.03613	11259	protein coding
	PDLIM3	98.2289	-16.7776	203.509	-2.6339	27295	protein coding
	TPM2	2046.87	-17.4465	3255.26	-7.96901	7169	protein coding
	TNC	280.352	-19.5677	N/A	N/A	3371	protein coding
	C3	72.6895	-19.8678	66.9637	-2.52557	718	protein coding
	U2AF1	53.4884	-20.0307	N/A	N/A	7307	protein coding
	TES	227.056	-28.0222	N/A	N/A	26136	protein coding
	ACTG2	841.861	-30.475	2136.16	-9.1609	72	protein coding
	IGFBP1	46.2842	-1058.6	N/A	N/A	3484	protein coding
≥10-fold change (TPM) in case 2 only	TMX2-CTNND1	N/A	N/A	60.5004	4192	100528016	lncRNA
	MMP13	N/A	N/A	77.7909	2340.59	4322	protein coding
	NPTX2	N/A	N/A	41.2782	1241.96	4885	protein coding
	TMEM215	N/A	N/A	194.511	1215.05	401498	protein coding
	ASB5	N/A	N/A	44.6646	254.306	140458	protein coding
	PRL	N/A	N/A	370.763	247.699	5617	protein coding
	DCX	N/A	N/A	150.581	232.277	1641	protein coding
	CHI3L1	N/A	N/A	198.614	212.481	1116	protein coding
	MMP10	N/A	N/A	427.22	190.362	4319	protein coding
	MMP11	N/A	N/A	677.665	117.561	4320	protein coding
	IGFN1	N/A	N/A	697.917	105.162	91156	protein coding
	SPP1	N/A	N/A	415.954	87.9773	6696	protein coding
	KIF26B	N/A	N/A	54.6991	86.6931	55083	protein coding
	STRA6	N/A	N/A	46.5765	69.3062	64220	protein coding
	TDO2	N/A	N/A	64.4352	67.1137	6999	protein coding
	GJB2	N/A	N/A	51.6971	53.2156	2706	protein coding
	GRIA2	N/A	N/A	86.1501	38.4791	2891	protein coding
	CACNA1C-IT2	N/A	N/A	56.1045	38.4392	100874369	lncRNA
	COLCA1	56.0927	8.67704	223.123	34.8368	399948	protein coding
	PYURF	N/A	N/A	120.43	33.4699	100996939	protein coding
	ADAM12	N/A	N/A	92.5548	27.3482	8038	protein coding
	TFAP2C	N/A	N/A	122.092	23.6955	7022	protein coding
	SLC26A7	N/A	N/A	65.7481	22.7406	115111	protein coding
	IGSF3	N/A	N/A	62.2551	22.0561	3321	protein coding
	CENPW	N/A	N/A	117.011	19.3396	387103	protein coding
	BMP2	N/A	N/A	84.5861	17.5766	650	protein coding
	MMP16	N/A	N/A	69.874	15.6359	4325	protein coding
	NTRK3	N/A	N/A	57.6475	14.5554	4916	protein coding
	IGF2	413.61	2.57544	1796.78	14.1626	3481	protein coding
	CDH2	N/A	N/A	130.027	12.241	1000	protein coding
	PTHLH	54.9473	7.04854	99.3707	12.0453	5744	protein coding
	CADM1	N/A	N/A	108.251	11.9913	23705	protein coding
	MEX3A	N/A	N/A	54.1298	11.5289	92312	protein coding
	SNORA63	N/A	N/A	203.985	11.4845	6043	snoRNA
	ZCCHC12	N/A	N/A	84.6765	11.423	170261	protein coding
	MMP3	N/A	N/A	229.063	11.015	4314	protein coding
	FNDC1	N/A	N/A	92.4287	10.0428	84624	protein coding
	NOSTRIN	N/A	N/A	40.1072	-10.5987	115677	protein coding
	SEMA3B	N/A	N/A	59.2216	-10.7004	7869	protein coding
	SNORA47	N/A	N/A	83.5276	-10.7087	677828	snoRNA
	VAMP5	N/A	N/A	100.908	-10.8194	10791	protein coding
	CPXM2	N/A	N/A	64.9674	-11.8566	119587	protein coding
	ABLIM1	N/A	N/A	71.3613	-12.2429	3983	protein coding
	EMCN	N/A	N/A	44.3792	-12.7837	51705	protein coding
	PLVAP	93.8069	-8.80082	248.042	-12.9857	83483	protein coding
	GIMAP5	N/A	N/A	72.3283	-13.978	55340	protein coding
	SH3BGR	N/A	N/A	44.495	-14.0973	6450	protein coding
	STEAP4	55.2178	-6.15189	46.2672	-14.5611	79689	protein coding
	NPR1	N/A	N/A	45.7628	-14.7207	4881	protein coding
	GATA2-AS1	N/A	N/A	45.3534	-14.9086	101927167	lncRNA
	PALMD	94.4993	-4.72058	401.951	-15.0021	54873	protein coding
	SLCO2A1	N/A	N/A	123.208	-15.2408	6578	protein coding
	TPSB2	N/A	N/A	41.2261	-15.4424	64499	protein coding
	APOD	142.595	-3.36138	438.31	-16.4853	347	protein coding
	EFEMP1	57.6243	-8.88745	138.317	-17.706	2202	protein coding
	EDNRB	N/A	N/A	78.8118	-17.8985	1910	protein coding
	CAVIN2	N/A	N/A	177.394	-18.0407	8436	protein coding
	PDK4	N/A	N/A	146.179	-18.1426	5166	protein coding
	CCL14	153.085	-5.1867	141.535	-18.2094	6358	protein coding
	OXTR	N/A	N/A	62.8806	-18.8756	5021	protein coding
	ITIH5	N/A	N/A	42.3411	-19.9063	80760	protein coding
	SERTM1	N/A	N/A	56.6195	-20.1723	400120	protein coding
	RBP7	N/A	N/A	40.4372	-22.1805	116362	protein coding
	GATA2	N/A	N/A	51.0397	-23.4546	2624	protein coding
	DPM3	N/A	N/A	68.307	-25.8024	54344	protein coding
	INMT	N/A	N/A	69.8185	-26.7963	11185	protein coding
	KLF2	N/A	N/A	199.646	-27.3985	10365	protein coding
	ITGBL1	N/A	N/A	49.6091	-28.752	9358	protein coding
	FBLN2	N/A	N/A	92.5251	-29.0879	2199	protein coding
	BTNL9	N/A	N/A	41.2775	-29.8375	153579	protein coding
	DPT	N/A	N/A	224.635	-30.2559	1805	protein coding
	ADIRF	67.7895	-2.75032	144.009	-34.6623	10974	protein coding
	ACKR1	N/A	N/A	61.0394	-34.8123	2532	protein coding
	IGFBP6	190.449	-8.52287	321.204	-37.1311	3489	protein coding
	C7	303.87	-5.28221	268.542	-37.7165	730	protein coding
	ALDH1A1	178.123	-6.16807	292.998	-38.8422	216	protein coding
	LOC145694	N/A	N/A	48.6568	-51.8563	145694	lncRNA
	LCN10	N/A	N/A	83.0172	-90.638	414332	protein coding
	ADH1B	104.208	-4.88596	140.183	-114.114	125	protein coding
	PIGY	N/A	N/A	90.2008	-1811.11	84992	protein coding
	PI16	N/A	N/A	102.529	-3393.67	221476	protein coding
Positive Fold change values = upregulation in tumor
Negative Fold change values = downregulation in tumor
N/A = Max TPM < 40 or Abs fold change < 2 or p > 0.05
* STK26 is also known as MST4

## Sheet: ≥ 2-fold change all
	Case 1 (cellular leiomyoma)				Case 2 (usual leiomyoma)
Gene	Max TPM (tumor or non-tumor)	Log₂ fold change	Fold change	P-value	Max TPM (tumor or non-tumor)	Log₂ fold change	Fold change	P-value	RefSeq Gene ID	RNA type
TMX2-CTNND1	N/A	N/A	N/A	N/A	60.5004	12.0334	4192	0.0043563	100528016	lncRNA
MMP13	N/A	N/A	N/A	N/A	77.7909	11.1927	2340.59	0.00800796	4322	protein coding
NPTX2	N/A	N/A	N/A	N/A	41.2782	10.2784	1241.96	0.0149015	4885	protein coding
TMEM215	N/A	N/A	N/A	N/A	194.511	10.2468	1215.05	7.55181e-14	401498	protein coding
ASB5	N/A	N/A	N/A	N/A	44.6646	7.99042	254.306	5.74149e-09	140458	protein coding
PRL	N/A	N/A	N/A	N/A	370.763	7.95244	247.699	1.79078e-15	5617	protein coding
DCX	N/A	N/A	N/A	N/A	150.581	7.8597	232.277	1.24305e-51	1641	protein coding
CHI3L1	N/A	N/A	N/A	N/A	198.614	7.73119	212.481	1.06125e-14	1116	protein coding
MMP10	N/A	N/A	N/A	N/A	427.22	7.5726	190.362	1.93574e-31	4319	protein coding
MMP11	N/A	N/A	N/A	N/A	677.665	6.87727	117.561	6.18856e-78	4320	protein coding
IGFN1	N/A	N/A	N/A	N/A	697.917	6.71647	105.162	2.58306e-301	91156	protein coding
SPP1	N/A	N/A	N/A	N/A	415.954	6.45906	87.9773	7.53269e-47	6696	protein coding
KIF26B	N/A	N/A	N/A	N/A	54.6991	6.43785	86.6931	1.50709e-46	55083	protein coding
STRA6	N/A	N/A	N/A	N/A	46.5765	6.11491	69.3062	6.21923e-21	64220	protein coding
TDO2	N/A	N/A	N/A	N/A	64.4352	6.06854	67.1137	1.49458e-09	6999	protein coding
GJB2	N/A	N/A	N/A	N/A	51.6971	5.73378	53.2156	5.23461e-12	2706	protein coding
LOC107986350	N/A	N/A	N/A	N/A	62.7152	5.59092	48.1987	2.50459e-103	107986350	lncRNA
LOC107984245	N/A	N/A	N/A	N/A	65.2703	5.5438	46.6497	1.37683e-45	107984245	lncRNA
GRIA2	N/A	N/A	N/A	N/A	86.1501	5.266	38.4791	3.64017e-74	2891	protein coding
CACNA1C-IT2	N/A	N/A	N/A	N/A	56.1045	5.26451	38.4392	0.000142153	100874369	lncRNA
PYURF	N/A	N/A	N/A	N/A	120.43	5.06479	33.4699	3.58523e-17	100996939	protein coding
ADAM12	N/A	N/A	N/A	N/A	92.5548	4.77338	27.3482	3.83439e-88	8038	protein coding
CACNA1C-IT1	N/A	N/A	N/A	N/A	99.5322	4.6471	25.0564	9.35761e-77	107984540	lncRNA
TFAP2C	N/A	N/A	N/A	N/A	122.092	4.56654	23.6955	5.19748e-38	7022	protein coding
SLC26A7	N/A	N/A	N/A	N/A	65.7481	4.5072	22.7406	6.44211e-42	115111	protein coding
IGSF3	N/A	N/A	N/A	N/A	62.2551	4.4631	22.0561	5.40138e-56	3321	protein coding
LOC105377992	N/A	N/A	N/A	N/A	43.0677	4.35118	20.4096	4.67073e-39	105377992	lncRNA
CENPW	N/A	N/A	N/A	N/A	117.011	4.27349	19.3396	2.76589e-51	387103	protein coding
BMP2	N/A	N/A	N/A	N/A	84.5861	4.13558	17.5766	2.86086e-35	650	protein coding
MMP16	N/A	N/A	N/A	N/A	69.874	3.96679	15.6359	1.77059e-109	4325	protein coding
NTRK3	N/A	N/A	N/A	N/A	57.6475	3.86348	14.5554	2.69585e-124	4916	protein coding
CDH2	N/A	N/A	N/A	N/A	130.027	3.61366	12.241	5.72071e-61	1000	protein coding
CADM1	N/A	N/A	N/A	N/A	108.251	3.58392	11.9913	2.23403e-83	23705	protein coding
MEX3A	N/A	N/A	N/A	N/A	54.1298	3.52718	11.5289	2.03581e-41	92312	protein coding
SNORA63	N/A	N/A	N/A	N/A	203.985	3.52161	11.4845	3.61874e-05	6043	snoRNA
ZCCHC12	N/A	N/A	N/A	N/A	84.6765	3.51387	11.423	1.76538e-24	170261	protein coding
MMP3	N/A	N/A	N/A	N/A	229.063	3.4614	11.015	1.66512e-46	4314	protein coding
FNDC1	N/A	N/A	N/A	N/A	92.4287	3.32809	10.0428	1.22868e-59	84624	protein coding
MIR34AHG	N/A	N/A	N/A	N/A	58.001	3.28291	9.73318	4.76517e-30	106614088	lncRNA
KCNAB3	N/A	N/A	N/A	N/A	55.3874	3.21479	9.28431	6.87632e-26	9196	protein coding
TMEM132A	N/A	N/A	N/A	N/A	66.8474	3.08366	8.47763	5.67805e-40	54972	protein coding
EDA2R	N/A	N/A	N/A	N/A	59.944	3.07432	8.42292	3.0523e-34	60401	protein coding
MFAP2	N/A	N/A	N/A	N/A	164.437	3.05752	8.3254	1.0024e-24	4237	protein coding
DACT1	N/A	N/A	N/A	N/A	94.586	3.04025	8.22634	1.14016e-44	51339	protein coding
DGKI	N/A	N/A	N/A	N/A	42.3444	2.97838	7.881	6.02951e-54	9162	protein coding
ATP8B4	N/A	N/A	N/A	N/A	58.74	2.95568	7.75797	7.85982e-61	79895	protein coding
HOXA9	N/A	N/A	N/A	N/A	63.7453	2.94764	7.71486	6.39683e-18	3205	protein coding
ANO1	N/A	N/A	N/A	N/A	305.803	2.93263	7.63502	2.60897e-89	55107	protein coding
SLC2A11	N/A	N/A	N/A	N/A	62.0477	2.8998	7.46325	6.88892e-30	66035	protein coding
RNU5B-1	N/A	N/A	N/A	N/A	251.058	2.89931	7.46068	2.03626e-05	26832	snRNA
TUBB3	N/A	N/A	N/A	N/A	42.87	2.89864	7.45723	1.01333e-12	10381	protein coding
LOC102724852	N/A	N/A	N/A	N/A	2125.78	2.88626	7.39353	8.63529e-118	102724852	lncRNA
ACTC1	N/A	N/A	N/A	N/A	81.9187	2.86771	7.29908	1.01974e-15	70	protein coding
SBSPON	N/A	N/A	N/A	N/A	64.0026	2.82657	7.09387	1.18574e-39	157869	protein coding
DIO2	N/A	N/A	N/A	N/A	67.9559	2.78258	6.88082	5.04008e-45	1734	protein coding
THBS2	N/A	N/A	N/A	N/A	1130.26	2.72048	6.59094	8.08617e-111	7058	protein coding
ZNF711	N/A	N/A	N/A	N/A	50.8583	2.70431	6.51746	5.70625e-31	7552	protein coding
LOC107986426	N/A	N/A	N/A	N/A	49.4569	2.70428	6.51734	4.32166e-08	107986426	lncRNA
BHLHE41	N/A	N/A	N/A	N/A	80.2751	2.69591	6.47961	2.50345e-32	79365	protein coding
CCDC71L	N/A	N/A	N/A	N/A	117.189	2.67141	6.3705	1.69931e-58	168455	protein coding
MIR503HG	N/A	N/A	N/A	N/A	87.9782	2.66816	6.35616	2.80478e-10	84848	lncRNA
SNORD97	N/A	N/A	N/A	N/A	331.835	2.59621	6.04696	1.62846e-07	692223	snoRNA
CASC15	N/A	N/A	N/A	N/A	215.544	2.55765	5.88747	5.16012e-53	401237	lncRNA
RDH10	N/A	N/A	N/A	N/A	82.542	2.55442	5.87433	7.28399e-33	157506	protein coding
KIF5C	N/A	N/A	N/A	N/A	50.7865	2.55158	5.86274	5.6424e-38	3800	protein coding
PLP1	N/A	N/A	N/A	N/A	42.8931	2.5419	5.82357	4.394e-17	5354	protein coding
SNCAIP	N/A	N/A	N/A	N/A	130.308	2.52889	5.77127	2.32779e-65	9627	protein coding
RUNX1	N/A	N/A	N/A	N/A	110.708	2.50724	5.68532	9.44781e-68	861	protein coding
SCARNA9L	N/A	N/A	N/A	N/A	63.3057	2.4856	5.60067	0.000321269	100158262	guide RNA
COL7A1	N/A	N/A	N/A	N/A	145.701	2.47256	5.55027	1.59284e-67	1294	protein coding
UCHL1	N/A	N/A	N/A	N/A	67.6868	2.41868	5.34681	2.10922e-10	7345	protein coding
MIAT	N/A	N/A	N/A	N/A	40.14	2.40409	5.293	6.34318e-36	440823	lncRNA
MSC-AS1	N/A	N/A	N/A	N/A	53.0402	2.39816	5.27131	1.17045e-26	100132891	lncRNA
MAGED4B	N/A	N/A	N/A	N/A	58.6181	2.38229	5.21362	2.35071e-18	81557	protein coding
ERV3-1	N/A	N/A	N/A	N/A	155.667	2.36879	5.16506	5.18147e-50	2086	protein coding
RGPD6	N/A	N/A	N/A	N/A	53.7966	2.36321	5.14515	5.48247e-46	729540	protein coding
TCEAL5	N/A	N/A	N/A	N/A	56.1641	2.3345	5.04377	1.87275e-08	340543	protein coding
INHBA	N/A	N/A	N/A	N/A	304.808	2.30349	4.9365	6.03503e-71	3624	protein coding
CTHRC1	N/A	N/A	N/A	N/A	113.341	2.28128	4.86108	8.51952e-18	115908	protein coding
VANGL2	N/A	N/A	N/A	N/A	60.5297	2.24923	4.7543	2.25783e-31	57216	protein coding
RGS4	N/A	N/A	N/A	N/A	60.9186	2.24853	4.75198	6.65766e-24	5999	protein coding
RNU5A-1	N/A	N/A	N/A	N/A	94.1469	2.20605	4.6141	0.0133861	26831	snRNA
LOC112267876	N/A	N/A	N/A	N/A	47.698	2.20337	4.60552	8.33215e-05	112267876	protein coding
CBLN1	N/A	N/A	N/A	N/A	99.7371	2.19178	4.56867	2.10947e-23	869	protein coding
TGFB2-OT1	N/A	N/A	N/A	N/A	151.872	2.19009	4.56334	5.69401e-21	103611157	lncRNA
PTPRU	N/A	N/A	N/A	N/A	50.5079	2.17771	4.52436	4.06381e-26	10076	protein coding
MARCKSL1	N/A	N/A	N/A	N/A	377.623	2.16181	4.47474	7.55369e-39	65108	protein coding
VAV3	N/A	N/A	N/A	N/A	42.3938	2.15413	4.45101	3.89467e-39	10451	protein coding
GK	N/A	N/A	N/A	N/A	43.9691	2.14975	4.4375	3.79013e-21	2710	protein coding
IER3	N/A	N/A	N/A	N/A	321.066	2.14857	4.43389	2.95587e-31	8870	protein coding
TGFB2	N/A	N/A	N/A	N/A	335.026	2.14829	4.43302	2.26475e-60	7042	protein coding
RN7SL3	N/A	N/A	N/A	N/A	560.788	2.14622	4.42666	1.20648e-17	378707	scRNA
BZW2	N/A	N/A	N/A	N/A	86.411	2.12995	4.37702	2.18876e-18	28969	protein coding
KLF3-AS1	N/A	N/A	N/A	N/A	48.0674	2.11341	4.32713	4.46955e-13	79667	lncRNA
RNF144A	N/A	N/A	N/A	N/A	60.1245	2.11076	4.3192	4.91581e-55	9781	protein coding
HMCN2	N/A	N/A	N/A	N/A	84.1502	2.10822	4.3116	2.92072e-53	256158	protein coding
SLC40A1	N/A	N/A	N/A	N/A	474.778	2.09978	4.28645	6.63006e-56	30061	protein coding
NKD1	N/A	N/A	N/A	N/A	60.6208	2.09337	4.26744	4.2514e-49	85407	protein coding
VMP1	N/A	N/A	N/A	N/A	885.78	2.07173	4.2039	3.41263e-63	81671	protein coding
PRKD1	N/A	N/A	N/A	N/A	69.3788	2.05166	4.14583	1.44266e-37	5587	protein coding
LINC01160	N/A	N/A	N/A	N/A	70.6407	2.05003	4.14115	2.50934e-12	100129269	lncRNA
TRIM63	N/A	N/A	N/A	N/A	47.5583	2.03657	4.10268	1.23832e-11	84676	protein coding
RASL11B	N/A	N/A	N/A	N/A	66.8548	2.01839	4.05132	5.61446e-14	65997	protein coding
LOC107985201	N/A	N/A	N/A	N/A	51.8717	2.011	4.03062	4.33253e-11	107985201	lncRNA
MICU3	N/A	N/A	N/A	N/A	81.6494	1.99627	3.98966	2.93888e-51	286097	protein coding
MEX3B	N/A	N/A	N/A	N/A	56.0734	1.99474	3.98544	5.1687e-18	84206	protein coding
LGI2	N/A	N/A	N/A	N/A	40.5041	1.98646	3.96264	6.03356e-27	55203	protein coding
SIPA1L2	N/A	N/A	N/A	N/A	164.404	1.96913	3.91531	3.88669e-45	57568	protein coding
SNORD15A	N/A	N/A	N/A	N/A	82.6966	1.95555	3.87865	0.0131508	6079	snoRNA
PTPRD	N/A	N/A	N/A	N/A	47.6023	1.93742	3.8302	1.19979e-35	5789	protein coding
NPTXR	N/A	N/A	N/A	N/A	55.5273	1.93023	3.81116	2.07922e-24	23467	protein coding
NAV2	N/A	N/A	N/A	N/A	111.838	1.91596	3.77364	4.4494e-52	89797	protein coding
FAM20A	N/A	N/A	N/A	N/A	59.214	1.91088	3.76039	3.41401e-34	54757	protein coding
LOC107986347	N/A	N/A	N/A	N/A	71.1866	1.91001	3.75811	3.185e-11	107986347	lncRNA
FGF7	N/A	N/A	N/A	N/A	153.88	1.90639	3.74869	6.01894e-38	2252	protein coding
ZMAT3	N/A	N/A	N/A	N/A	114.456	1.90498	3.74504	2.26588e-41	64393	protein coding
IGF1	N/A	N/A	N/A	N/A	466.324	1.89963	3.73119	5.67478e-57	3479	protein coding
TGFB3	N/A	N/A	N/A	N/A	339.135	1.89763	3.72601	1.81869e-44	7043	protein coding
LOC107986016	N/A	N/A	N/A	N/A	117.117	1.88986	3.706	1.90699e-36	107986016	lncRNA
RCC1	N/A	N/A	N/A	N/A	54.214	1.87557	3.66946	1.35842e-15	1104	protein coding
PDGFC	N/A	N/A	N/A	N/A	271.036	1.84243	3.58613	1.43525e-42	56034	protein coding
SNORD13	N/A	N/A	N/A	N/A	188.294	1.84036	3.581	0.00248979	692084	snoRNA
FOXP4	N/A	N/A	N/A	N/A	48.4677	1.81224	3.51188	2.15214e-24	116113	protein coding
TP73-AS1	N/A	N/A	N/A	N/A	160.028	1.78279	3.44091	3.66832e-37	57212	lncRNA
LOC399975	N/A	N/A	N/A	N/A	48.3122	1.77418	3.42043	6.38117e-15	399975	lncRNA
MLPH	N/A	N/A	N/A	N/A	117.191	1.77368	3.41925	1.1984e-33	79083	protein coding
CDH11	N/A	N/A	N/A	N/A	275.696	1.76211	3.39193	1.76829e-43	1009	protein coding
RNU2-1	N/A	N/A	N/A	N/A	84.6321	1.76063	3.38845	0.0074535	6066	snRNA
LOC105372553	N/A	N/A	N/A	N/A	40.2161	1.75637	3.37846	6.98534e-05	105372553	lncRNA
MMP14	N/A	N/A	N/A	N/A	1295.67	1.75128	3.36658	3.10193e-48	4323	protein coding
IGFBP5	N/A	N/A	N/A	N/A	5296.42	1.75053	3.36481	2.22745e-52	3488	protein coding
TACR2	N/A	N/A	N/A	N/A	115.854	1.73951	3.33923	4.51648e-21	6865	protein coding
TTYH3	N/A	N/A	N/A	N/A	96.5457	1.72978	3.31677	5.72968e-26	80727	protein coding
SLC38A1	N/A	N/A	N/A	N/A	145.772	1.70266	3.25501	7.13748e-39	81539	protein coding
SFRP4	N/A	N/A	N/A	N/A	256.902	1.68939	3.22521	2.32581e-30	6424	protein coding
SLC35D1	N/A	N/A	N/A	N/A	71.9851	1.6848	3.21495	1.32016e-26	23169	protein coding
EGR2	N/A	N/A	N/A	N/A	95.0421	1.68241	3.20963	1.23823e-19	1959	protein coding
ARF4	N/A	N/A	N/A	N/A	633.427	1.67938	3.2029	1.50298e-33	378	protein coding
LOC107986348	N/A	N/A	N/A	N/A	83.0472	1.66718	3.17594	4.39954e-22	107986348	lncRNA
MOSPD1	N/A	N/A	N/A	N/A	43.5998	1.66318	3.16713	9.53906e-11	56180	protein coding
SMARCB1	N/A	N/A	N/A	N/A	56.2368	1.65867	3.15725	4.31349e-19	6598	protein coding
CPXM1	N/A	N/A	N/A	N/A	80.1002	1.64111	3.11905	1.99057e-14	56265	protein coding
GNL3	N/A	N/A	N/A	N/A	275.123	1.63403	3.10378	2.14588e-26	26354	protein coding
NPC1	N/A	N/A	N/A	N/A	48.5276	1.62881	3.09258	7.07018e-21	4864	protein coding
SEMA5A	N/A	N/A	N/A	N/A	71.8089	1.6284	3.09171	3.50019e-33	9037	protein coding
PGM2L1	N/A	N/A	N/A	N/A	261.418	1.59266	3.01605	3.97515e-37	283209	protein coding
LAMA3	N/A	N/A	N/A	N/A	128.263	1.59006	3.01062	1.09812e-34	3909	protein coding
PHLDA1	N/A	N/A	N/A	N/A	124.399	1.5836	2.99718	1.88657e-27	22822	protein coding
STK36	N/A	N/A	N/A	N/A	51.787	1.58113	2.99204	2.67374e-17	27148	protein coding
FBN2	N/A	N/A	N/A	N/A	52.9797	1.57932	2.98829	6.82753e-25	2201	protein coding
VCAM1	N/A	N/A	N/A	N/A	129.536	1.57827	2.98612	2.21663e-21	7412	protein coding
SPON2	N/A	N/A	N/A	N/A	246.597	1.56854	2.96605	2.14519e-24	10417	protein coding
GXYLT2	N/A	N/A	N/A	N/A	68.1468	1.54991	2.92799	1.18064e-15	727936	protein coding
ESR1	N/A	N/A	N/A	N/A	157.611	1.54683	2.92174	1.47922e-36	2099	protein coding
CLEC2B	N/A	N/A	N/A	N/A	120.409	1.54384	2.9157	1.27781e-15	9976	protein coding
ALCAM	N/A	N/A	N/A	N/A	43.5736	1.53387	2.89562	1.30047e-16	214	protein coding
ZFYVE26	N/A	N/A	N/A	N/A	84.8743	1.52697	2.88179	1.82669e-28	23503	protein coding
PGM3	N/A	N/A	N/A	N/A	40.9478	1.5112	2.85046	1.19739e-17	5238	protein coding
ADAM19	N/A	N/A	N/A	N/A	102.188	1.50869	2.84551	2.84353e-27	8728	protein coding
ZMIZ1	N/A	N/A	N/A	N/A	315.747	1.50734	2.84285	5.83735e-35	57178	protein coding
SLC4A7	N/A	N/A	N/A	N/A	100.517	1.50129	2.83095	6.87687e-27	9497	protein coding
MMP2	N/A	N/A	N/A	N/A	1347.05	1.49577	2.82015	1.75959e-36	4313	protein coding
CILP	N/A	N/A	N/A	N/A	47.8127	1.48919	2.80732	1.49033e-18	8483	protein coding
PIK3R1	N/A	N/A	N/A	N/A	535.246	1.48878	2.80651	5.46426e-36	5295	protein coding
COPS8	N/A	N/A	N/A	N/A	74.81	1.48265	2.79462	1.956e-16	10920	protein coding
B3GLCT	N/A	N/A	N/A	N/A	79.1354	1.47702	2.78373	1.41171e-18	145173	protein coding
MAFB	N/A	N/A	N/A	N/A	200.434	1.46874	2.7678	1.08102e-23	9935	protein coding
RHOBTB1	N/A	N/A	N/A	N/A	54.0375	1.46058	2.75219	3.3188e-22	9886	protein coding
ANKRD10	N/A	N/A	N/A	N/A	539.209	1.45508	2.74172	2.76015e-35	55608	protein coding
MFSD12	N/A	N/A	N/A	N/A	49.9984	1.45029	2.73263	1.91049e-10	126321	protein coding
TRMT11	N/A	N/A	N/A	N/A	64.2454	1.444	2.72074	8.62558e-21	60487	protein coding
B3GNT2	N/A	N/A	N/A	N/A	208.699	1.43315	2.70036	1.05447e-21	10678	protein coding
L3MBTL3	N/A	N/A	N/A	N/A	74.0636	1.43062	2.69563	8.88458e-19	84456	protein coding
ZCCHC14	N/A	N/A	N/A	N/A	86.9209	1.40195	2.64259	2.66484e-23	23174	protein coding
WIPI1	N/A	N/A	N/A	N/A	62.4024	1.39652	2.63265	1.20466e-14	55062	protein coding
SOCS5	N/A	N/A	N/A	N/A	145.709	1.38717	2.61566	4.73071e-22	9655	protein coding
TGFBI	N/A	N/A	N/A	N/A	916.127	1.38485	2.61145	2.92827e-29	7045	protein coding
TLE4	N/A	N/A	N/A	N/A	115.339	1.37932	2.60145	1.56992e-21	7091	protein coding
PHLDB2	N/A	N/A	N/A	N/A	319.813	1.37502	2.59372	3.80074e-28	90102	protein coding
COL6A3	N/A	N/A	N/A	N/A	2314.8	1.37153	2.58745	8.18156e-33	1293	protein coding
RBBP4	N/A	N/A	N/A	N/A	176.327	1.36498	2.57572	7.68128e-26	5928	protein coding
OSTC	N/A	N/A	N/A	N/A	167.331	1.3638	2.57363	1.67742e-11	58505	protein coding
MAP4K4	N/A	N/A	N/A	N/A	311.257	1.36333	2.57279	1.84587e-28	9448	protein coding
SOD2	N/A	N/A	N/A	N/A	242.84	1.3614	2.56934	4.31825e-30	6648	protein coding
GSTO1	N/A	N/A	N/A	N/A	73.8083	1.35248	2.55351	2.39392e-07	9446	protein coding
RAB30-DT	N/A	N/A	N/A	N/A	81.8365	1.34625	2.54251	4.97546e-05	100506233	lncRNA
NAMPT	N/A	N/A	N/A	N/A	295.872	1.33644	2.52528	1.82029e-24	10135	protein coding
LOC107984529	N/A	N/A	N/A	N/A	58.8249	1.33426	2.52146	0.000409955	107984529	lncRNA
TMEM167A	N/A	N/A	N/A	N/A	172.991	1.32552	2.50623	4.23248e-21	153339	protein coding
RHOBTB3	N/A	N/A	N/A	N/A	41.2951	1.3184	2.49389	9.30853e-13	22836	protein coding
NCKAP5L	N/A	N/A	N/A	N/A	40.0779	1.30803	2.47604	1.26585e-11	57701	protein coding
DYRK2	N/A	N/A	N/A	N/A	125.809	1.30387	2.4689	3.99658e-23	8445	protein coding
FOXO1	N/A	N/A	N/A	N/A	398.084	1.30369	2.4686	9.0108e-28	2308	protein coding
SCARNA9	N/A	N/A	N/A	N/A	1192.71	1.297	2.45718	4.03472e-16	619383	guide RNA
COL3A1	N/A	N/A	N/A	N/A	7207.13	1.28345	2.43421	4.2325e-29	1281	protein coding
KIAA1211	N/A	N/A	N/A	N/A	52.0465	1.27686	2.42311	1.82849e-16	57482	protein coding
PFKFB3	N/A	N/A	N/A	N/A	63.9575	1.27579	2.42131	2.29073e-14	5209	protein coding
KLHL24	N/A	N/A	N/A	N/A	131.546	1.27268	2.41611	2.62871e-22	54800	protein coding
CHST11	N/A	N/A	N/A	N/A	63.0455	1.26673	2.40615	9.7678e-15	50515	protein coding
MSANTD3-TMEFF1	N/A	N/A	N/A	N/A	72.4088	1.2646	2.4026	7.17351e-10	100526694	protein coding
PAK3	N/A	N/A	N/A	N/A	46.1212	1.24935	2.37735	1.01232e-19	5063	protein coding
SNORA94	N/A	N/A	N/A	N/A	158.949	1.24538	2.37081	0.00135533	106635528	snoRNA
TP53INP1	N/A	N/A	N/A	N/A	183.512	1.24455	2.36945	1.18446e-20	94241	protein coding
LRRC2	N/A	N/A	N/A	N/A	52.5584	1.24362	2.36791	1.84564e-12	79442	protein coding
HOMER1	N/A	N/A	N/A	N/A	47.4349	1.23657	2.35637	1.73775e-14	9456	protein coding
GOLT1B	N/A	N/A	N/A	N/A	75.8666	1.22955	2.34494	8.89015e-12	51026	protein coding
SNHG16	N/A	N/A	N/A	N/A	186.142	1.22427	2.33638	1.69554e-15	100507246	lncRNA
F2RL2	N/A	N/A	N/A	N/A	176.491	1.22258	2.33364	6.20458e-17	2151	protein coding
LOC107986153	N/A	N/A	N/A	N/A	109.125	1.21952	2.3287	2.14299e-13	107986153	lncRNA
SNORD133	N/A	N/A	N/A	N/A	980.261	1.21675	2.32422	2.06668e-10	106633800	snoRNA
HIC1	N/A	N/A	N/A	N/A	84.5703	1.21661	2.32401	1.6804e-16	3090	protein coding
FCGR3A	N/A	N/A	N/A	N/A	144.45	1.20808	2.31031	1.02027e-13	2214	protein coding
PGM5-AS1	N/A	N/A	N/A	N/A	128.326	1.20434	2.30432	1.84977e-06	572558	lncRNA
MDM2	N/A	N/A	N/A	N/A	96.914	1.20282	2.3019	2.95521e-20	4193	protein coding
NRAS	N/A	N/A	N/A	N/A	62.8081	1.20199	2.30057	1.08052e-11	4893	protein coding
ARHGAP42	N/A	N/A	N/A	N/A	53.7316	1.201	2.29899	6.22469e-17	143872	protein coding
CSRP2	N/A	N/A	N/A	N/A	113.225	1.19821	2.29455	1.27624e-06	1466	protein coding
MAP4K5	N/A	N/A	N/A	N/A	207.709	1.19576	2.29065	1.01138e-20	11183	protein coding
WT1-AS	N/A	N/A	N/A	N/A	51.7326	1.19137	2.2837	2.20852e-10	51352	lncRNA
LOC112268288	N/A	N/A	N/A	N/A	75.6672	1.1883	2.27884	1.66681e-12	112268288	lncRNA
CRMP1	N/A	N/A	N/A	N/A	56.1552	1.18453	2.2729	5.45878e-11	1400	protein coding
DCAF13	N/A	N/A	N/A	N/A	70.204	1.18075	2.26694	8.30437e-08	25879	protein coding
KCNMA1	N/A	N/A	N/A	N/A	306.226	1.17845	2.26334	2.87381e-24	3778	protein coding
THSD4	N/A	N/A	N/A	N/A	111.288	1.17635	2.26005	1.60241e-20	79875	protein coding
GATA6	N/A	N/A	N/A	N/A	94.6456	1.17549	2.25869	6.41746e-13	2627	protein coding
GFPT1	N/A	N/A	N/A	N/A	158.706	1.17462	2.25734	5.89497e-20	2673	protein coding
ODF2L	N/A	N/A	N/A	N/A	60.2194	1.17311	2.25498	1.87976e-14	57489	protein coding
REV3L	N/A	N/A	N/A	N/A	264.479	1.17158	2.25258	4.41869e-23	5980	protein coding
NUDT3	N/A	N/A	N/A	N/A	163.621	1.17148	2.25243	2.17537e-20	11165	protein coding
TCF3	N/A	N/A	N/A	N/A	40.8998	1.1691	2.24872	2.5218e-11	6929	protein coding
SH3PXD2B	N/A	N/A	N/A	N/A	241.807	1.16737	2.24601	7.05157e-21	285590	protein coding
NREP	N/A	N/A	N/A	N/A	153.848	1.16638	2.24448	9.7746e-16	9315	protein coding
HSPA5	N/A	N/A	N/A	N/A	582.926	1.16177	2.23731	3.63875e-21	3309	protein coding
CDK16	N/A	N/A	N/A	N/A	66.5586	1.16037	2.23514	4.84795e-13	5127	protein coding
CNOT11	N/A	N/A	N/A	N/A	49.3944	1.15965	2.23403	3.7794e-07	55571	protein coding
EFNB2	N/A	N/A	N/A	N/A	80.7397	1.15892	2.2329	2.96848e-18	1948	protein coding
ZNF254	N/A	N/A	N/A	N/A	49.9555	1.15669	2.22945	2.60721e-11	9534	protein coding
SPSB1	N/A	N/A	N/A	N/A	193.477	1.15372	2.22486	1.90027e-15	80176	protein coding
ADAMTS2	N/A	N/A	N/A	N/A	171.053	1.14627	2.21341	1.09201e-18	9509	protein coding
MTSS2	N/A	N/A	N/A	N/A	214.684	1.1437	2.20947	1.93981e-18	92154	protein coding
RIN2	N/A	N/A	N/A	N/A	143.244	1.14245	2.20756	6.29201e-19	54453	protein coding
TMEM39A	N/A	N/A	N/A	N/A	55.3579	1.13544	2.19685	9.38892e-12	55254	protein coding
IRAK1	N/A	N/A	N/A	N/A	101.911	1.1345	2.19543	1.32759e-12	3654	protein coding
SLC38A2	N/A	N/A	N/A	N/A	603.406	1.13396	2.1946	7.71878e-21	54407	protein coding
TMED2	N/A	N/A	N/A	N/A	482.884	1.13279	2.19283	2.80625e-18	10959	protein coding
MANF	N/A	N/A	N/A	N/A	288.137	1.13034	2.1891	1.65598e-10	7873	protein coding
METAP1	N/A	N/A	N/A	N/A	73.4302	1.12955	2.1879	7.12761e-13	23173	protein coding
FADS1	N/A	N/A	N/A	N/A	67.2463	1.12814	2.18577	2.68966e-11	3992	protein coding
PTPRG	N/A	N/A	N/A	N/A	139.617	1.12584	2.18229	9.36532e-19	5793	protein coding
DUSP5	N/A	N/A	N/A	N/A	77.8223	1.1185	2.17121	8.36031e-09	1847	protein coding
ASAP3	N/A	N/A	N/A	N/A	48.3897	1.11803	2.1705	3.02372e-09	55616	protein coding
NRP2	N/A	N/A	N/A	N/A	189.425	1.1171	2.1691	1.9458e-20	8828	protein coding
UFM1	N/A	N/A	N/A	N/A	149.782	1.11103	2.15999	1.03994e-14	51569	protein coding
SSR2	N/A	N/A	N/A	N/A	249.642	1.11018	2.15873	1.60986e-10	6746	protein coding
TRPS1	N/A	N/A	N/A	N/A	113.925	1.10934	2.15747	1.22977e-17	7227	protein coding
HYOU1	N/A	N/A	N/A	N/A	215.94	1.10701	2.15399	5.84308e-17	10525	protein coding
HAUS6	N/A	N/A	N/A	N/A	42.0618	1.10696	2.15391	1.12234e-10	54801	protein coding
FAM131B	N/A	N/A	N/A	N/A	48.9365	1.0972	2.13938	1.1798e-09	9715	protein coding
RPAIN	N/A	N/A	N/A	N/A	66.8379	1.09499	2.13612	4.31226e-09	84268	protein coding
CHPF2	N/A	N/A	N/A	N/A	73.8513	1.09417	2.1349	1.26616e-10	54480	protein coding
ATP2B1	N/A	N/A	N/A	N/A	134.755	1.09154	2.13101	1.56244e-16	490	protein coding
TFRC	N/A	N/A	N/A	N/A	74.9558	1.08954	2.12806	6.15094e-14	7037	protein coding
CSNK1E	N/A	N/A	N/A	N/A	230.218	1.07475	2.10636	2.73387e-14	1454	protein coding
CNTROB	N/A	N/A	N/A	N/A	124.079	1.07315	2.10402	1.74108e-13	116840	protein coding
FAM43A	N/A	N/A	N/A	N/A	47.715	1.06796	2.09646	3.3624e-07	131583	protein coding
KLHL22	N/A	N/A	N/A	N/A	58.3736	1.0671	2.09522	3.29412e-12	84861	protein coding
LOC107985558	N/A	N/A	N/A	N/A	54.3627	1.06692	2.09495	9.32459e-10	107985558	lncRNA
PAICS	N/A	N/A	N/A	N/A	42.2744	1.06536	2.09269	6.27071e-10	10606	protein coding
HES6	N/A	N/A	N/A	N/A	46.0755	1.06428	2.09112	0.00029373	55502	protein coding
CEP170	N/A	N/A	N/A	N/A	100.622	1.06214	2.08803	1.08225e-15	9859	protein coding
PTPN1	N/A	N/A	N/A	N/A	124.329	1.06117	2.08662	1.07792e-12	5770	protein coding
MEX3D	N/A	N/A	N/A	N/A	75.1004	1.05904	2.08355	1.34239e-09	399664	protein coding
FAP	N/A	N/A	N/A	N/A	72.6615	1.05752	2.08135	1.6201e-13	2191	protein coding
ARFGAP1	N/A	N/A	N/A	N/A	63.3612	1.05044	2.07116	2.73449e-10	55738	protein coding
RCC2	N/A	N/A	N/A	N/A	197.746	1.04925	2.06946	1.79924e-14	55920	protein coding
SCARNA13	N/A	N/A	N/A	N/A	284.837	1.04899	2.06907	8.87427e-05	677768	guide RNA
SPIN1	N/A	N/A	N/A	N/A	353.12	1.04787	2.06747	1.01205e-16	10927	protein coding
ZNF281	N/A	N/A	N/A	N/A	48.1864	1.04652	2.06554	6.74612e-09	23528	protein coding
NOTCH2NLB	N/A	N/A	N/A	N/A	162.796	1.04509	2.0635	3.92392e-17	100996763	protein coding
HNRNPA0	N/A	N/A	N/A	N/A	106.827	1.04399	2.06192	6.40505e-15	10949	protein coding
HIST2H3PS2	N/A	N/A	N/A	N/A	45.4076	1.04288	2.06034	4.21057e-06	440686	protein coding
SNHG3	N/A	N/A	N/A	N/A	82.4287	1.0379	2.05324	5.8767e-08	8420	lncRNA
CASQ2	N/A	N/A	N/A	N/A	43.9375	1.03547	2.04978	4.98144e-06	845	protein coding
CA12	N/A	N/A	N/A	N/A	75.8199	1.03487	2.04892	4.29393e-12	771	protein coding
NLGN2	N/A	N/A	N/A	N/A	173.181	1.03104	2.0435	2.01659e-14	57555	protein coding
SRSF1	N/A	N/A	N/A	N/A	369.689	1.03001	2.04204	6.43507e-17	6426	protein coding
H3F3A	N/A	N/A	N/A	N/A	80.0436	1.02878	2.0403	1.36875e-07	3020	protein coding
TEAD2	N/A	N/A	N/A	N/A	123.713	1.02746	2.03843	1.15252e-10	8463	protein coding
RAB5IF	N/A	N/A	N/A	N/A	63.9793	1.02479	2.03467	0.000102536	55969	protein coding
NOP9	N/A	N/A	N/A	N/A	75.9367	1.02252	2.03147	1.12791e-11	161424	protein coding
CTBP2	N/A	N/A	N/A	N/A	60.7056	1.01794	2.02503	1.23918e-13	1488	protein coding
SLC39A6	N/A	N/A	N/A	N/A	103.062	1.01663	2.02319	7.42102e-12	25800	protein coding
LOC112268458	N/A	N/A	N/A	N/A	40.2237	1.01184	2.01648	2.44222e-07	112268458	lncRNA
ERRFI1	N/A	N/A	N/A	N/A	176.074	1.01077	2.01499	5.83511e-15	54206	protein coding
RPL37	N/A	N/A	N/A	N/A	99.3124	1.00985	2.0137	2.37157e-13	6167	protein coding
MCM7	N/A	N/A	N/A	N/A	72.7042	1.00879	2.01222	5.6254e-09	4176	protein coding
ROBO1	N/A	N/A	N/A	N/A	45.0054	1.00755	2.0105	2.10191e-10	6091	protein coding
ISOC1	N/A	N/A	N/A	N/A	140.542	1.00658	2.00914	4.5924e-09	51015	protein coding
CDKN1A	N/A	N/A	N/A	N/A	65.783	1.0059	2.00819	1.82096e-07	1026	protein coding
PANK3	N/A	N/A	N/A	N/A	128.002	1.00366	2.00508	4.83248e-15	79646	protein coding
MYO1E	N/A	N/A	N/A	N/A	138.192	1.00193	2.00268	1.01258e-14	4643	protein coding
POSTN	N/A	N/A	N/A	N/A	950.068	1.00141	2.00196	3.56581e-17	10631	protein coding
SMAD1	N/A	N/A	N/A	N/A	57.8453	-1.00123	-2.00171	8.13244e-10	4086	protein coding
CYBRD1	N/A	N/A	N/A	N/A	294.687	-1.00305	-2.00423	1.28492e-15	79901	protein coding
NDUFB9	N/A	N/A	N/A	N/A	105.097	-1.00639	-2.00888	3.27269e-05	4715	protein coding
CDH13	N/A	N/A	N/A	N/A	40.2763	-1.00703	-2.00977	2.28597e-11	1012	protein coding
SLC25A23	N/A	N/A	N/A	N/A	54.3185	-1.00881	-2.01225	1.86217e-09	79085	protein coding
RNF138P1	N/A	N/A	N/A	N/A	91.3222	-1.00978	-2.01361	5.91638e-13	379013	transcribed pseudogene
FIS1	N/A	N/A	N/A	N/A	105.994	-1.01148	-2.01597	6.82432e-06	51024	protein coding
ECH1	N/A	N/A	N/A	N/A	53.1001	-1.01372	-2.01911	3.11435e-05	1891	protein coding
SLK	N/A	N/A	N/A	N/A	157.673	-1.0143	-2.01993	7.13239e-16	9748	protein coding
LIMA1	N/A	N/A	N/A	N/A	203.338	-1.01774	-2.02474	2.93956e-15	51474	protein coding
OTUD1	N/A	N/A	N/A	N/A	59.8619	-1.01891	-2.02639	1.01984e-08	220213	protein coding
USP25	N/A	N/A	N/A	N/A	118.141	-1.01966	-2.02744	1.51982e-14	29761	protein coding
GALNT2	N/A	N/A	N/A	N/A	50.1535	-1.02035	-2.02841	2.16739e-11	2590	protein coding
TAPBP	N/A	N/A	N/A	N/A	145.933	-1.02037	-2.02845	1.06429e-13	6892	protein coding
EFEMP2	N/A	N/A	N/A	N/A	69.364	-1.02215	-2.03094	1.18572e-07	30008	protein coding
DDRGK1	N/A	N/A	N/A	N/A	179.876	-1.02313	-2.03232	8.78632e-10	65992	protein coding
SHFL	N/A	N/A	N/A	N/A	136.939	-1.02377	-2.03322	1.32187e-11	55337	protein coding
CDC26	N/A	N/A	N/A	N/A	63.9537	-1.02677	-2.03746	3.35374e-06	246184	protein coding
NACC2	N/A	N/A	N/A	N/A	67.778	-1.03219	-2.04512	4.64957e-13	138151	protein coding
ARHGEF25	N/A	N/A	N/A	N/A	199.56	-1.03273	-2.04589	5.21261e-14	115557	protein coding
UBAC1	N/A	N/A	N/A	N/A	44.7576	-1.0337	-2.04727	1.04048e-05	10422	protein coding
TMEM43	N/A	N/A	N/A	N/A	173.313	-1.03484	-2.04889	3.56302e-14	79188	protein coding
NENF	N/A	N/A	N/A	N/A	82.3247	-1.03511	-2.04927	1.65367e-05	29937	protein coding
LOC105377016	N/A	N/A	N/A	N/A	49.1666	-1.03535	-2.04961	4.74747e-13	105377016	lncRNA
TENT5A	N/A	N/A	N/A	N/A	56.4433	-1.03818	-2.05364	2.32848e-11	55603	protein coding
KIF13B	N/A	N/A	N/A	N/A	54.7114	-1.04094	-2.05756	2.11061e-13	23303	protein coding
NT5DC3	N/A	N/A	N/A	N/A	56.3193	-1.04378	-2.06163	6.55245e-15	51559	protein coding
KLF9	N/A	N/A	N/A	N/A	137.224	-1.04473	-2.06298	6.03158e-15	687	protein coding
HERC6	N/A	N/A	N/A	N/A	298.813	-1.0468	-2.06594	8.6929e-17	55008	protein coding
SIAH2	N/A	N/A	N/A	N/A	45.4444	-1.04717	-2.06647	1.1897e-06	6478	protein coding
CRY2	N/A	N/A	N/A	N/A	42.7515	-1.04755	-2.06702	5.12643e-09	1408	protein coding
ACOT9	N/A	N/A	N/A	N/A	76.6734	-1.04889	-2.06894	8.96623e-12	23597	protein coding
MBNL1	N/A	N/A	N/A	N/A	259.209	-1.04995	-2.07046	2.72175e-18	4154	protein coding
IFI44	N/A	N/A	N/A	N/A	350.151	-1.05053	-2.07128	4.58628e-18	10561	protein coding
SP100	N/A	N/A	N/A	N/A	165.869	-1.05102	-2.07199	5.98078e-17	6672	protein coding
SORBS3	N/A	N/A	N/A	N/A	85.7828	-1.05141	-2.07256	3.51373e-12	10174	protein coding
SMAP2	N/A	N/A	N/A	N/A	45.2604	-1.05295	-2.07476	2.56517e-08	64744	protein coding
RBM42	N/A	N/A	N/A	N/A	62.8042	-1.05338	-2.07539	8.48634e-07	79171	protein coding
PROS1	N/A	N/A	N/A	N/A	44.7708	-1.05401	-2.0763	1.34677e-08	5627	protein coding
GABARAPL2	N/A	N/A	N/A	N/A	234.06	-1.0548	-2.07742	4.1069e-10	11345	protein coding
CDR2	N/A	N/A	N/A	N/A	64.4168	-1.05496	-2.07766	7.273e-09	1039	protein coding
PFKL	N/A	N/A	N/A	N/A	43.168	-1.05496	-2.07766	7.273e-09	5211	protein coding
GRK2	N/A	N/A	N/A	N/A	41.6449	-1.05651	-2.07989	3.02003e-08	156	protein coding
MRPL33	N/A	N/A	N/A	N/A	134.751	-1.0568	-2.08031	2.76592e-05	9553	protein coding
BCL7B	N/A	N/A	N/A	N/A	58.1868	-1.05721	-2.0809	4.17009e-07	9275	protein coding
PSMC3	N/A	N/A	N/A	N/A	207.483	-1.05924	-2.08384	2.16272e-12	5702	protein coding
RBMS3	N/A	N/A	N/A	N/A	73.595	-1.06015	-2.08515	3.2655e-15	27303	protein coding
AP2M1	N/A	N/A	N/A	N/A	359.438	-1.06399	-2.0907	1.82594e-15	1173	protein coding
SP110	N/A	N/A	N/A	N/A	68.5091	-1.06852	-2.09728	8.81468e-14	3431	protein coding
INAFM1	N/A	N/A	N/A	N/A	41.992	-1.06882	-2.09771	0.000984989	255783	protein coding
ECE1	N/A	N/A	N/A	N/A	44.9372	-1.07002	-2.09947	8.06269e-12	1889	protein coding
SRP14	N/A	N/A	N/A	N/A	370.66	-1.0704	-2.10002	1.78901e-13	6727	protein coding
NELFE	N/A	N/A	N/A	N/A	109.363	-1.07077	-2.10055	5.04267e-09	7936	protein coding
RPL35A	N/A	N/A	N/A	N/A	301.154	-1.07186	-2.10215	4.98336e-13	6165	protein coding
MAPK3	N/A	N/A	N/A	N/A	50.6751	-1.07343	-2.10443	1.05601e-06	5595	protein coding
KIF13A	N/A	N/A	N/A	N/A	84.7704	-1.0736	-2.10467	5.96678e-16	63971	protein coding
PLP2	N/A	N/A	N/A	N/A	82.4422	-1.07365	-2.10475	2.55561e-06	5355	protein coding
CPT1A	N/A	N/A	N/A	N/A	75.8572	-1.07526	-2.1071	1.14654e-13	1374	protein coding
LPAR6	N/A	N/A	N/A	N/A	43.2561	-1.07601	-2.1082	3.4256e-09	10161	protein coding
RPS15	N/A	N/A	N/A	N/A	257.27	-1.07601	-2.1082	3.4256e-09	6209	protein coding
TMBIM1	N/A	N/A	N/A	N/A	152.037	-1.07615	-2.1084	1.13421e-14	64114	protein coding
PIEZO1	N/A	N/A	N/A	N/A	67.1333	-1.07626	-2.10857	1.42492e-14	9780	protein coding
ARL4A	N/A	N/A	N/A	N/A	43.2112	-1.07895	-2.1125	1.94227e-08	10124	protein coding
WARS	N/A	N/A	N/A	N/A	142.762	-1.08012	-2.11421	9.23832e-14	7453	protein coding
TNS2	N/A	N/A	N/A	N/A	69.994	-1.08027	-2.11444	4.90481e-14	23371	protein coding
AGRN	N/A	N/A	N/A	N/A	74.699	-1.08084	-2.11527	3.7001e-15	375790	protein coding
TRAPPC4	N/A	N/A	N/A	N/A	49.3242	-1.08641	-2.12346	9.69112e-06	51399	protein coding
PRPS1	N/A	N/A	N/A	N/A	56.1371	-1.08843	-2.12643	1.32785e-07	5631	protein coding
OAS1	N/A	N/A	N/A	N/A	129.595	-1.09063	-2.12967	5.19986e-15	4938	protein coding
PDGFD	N/A	N/A	N/A	N/A	51.2236	-1.0961	-2.13776	5.72349e-10	80310	protein coding
KPNA4	N/A	N/A	N/A	N/A	103.654	-1.09701	-2.1391	3.09083e-17	3840	protein coding
APOL6	N/A	N/A	N/A	N/A	136.035	-1.09963	-2.143	1.23257e-18	80830	protein coding
HMGN5	N/A	N/A	N/A	N/A	45.1529	-1.09981	-2.14326	1.10184e-06	79366	protein coding
CHMP3	N/A	N/A	N/A	N/A	182.163	-1.10004	-2.14361	2.03086e-15	51652	protein coding
RDX	N/A	N/A	N/A	N/A	119.927	-1.10016	-2.14379	5.20141e-16	5962	protein coding
PARP10	N/A	N/A	N/A	N/A	167.815	-1.10338	-2.14857	1.05432e-15	84875	protein coding
AFDN	N/A	N/A	N/A	N/A	69.8827	-1.10433	-2.14999	1.00466e-16	4301	protein coding
RBCK1	N/A	N/A	N/A	N/A	47.0114	-1.11262	-2.16239	2.20349e-11	10616	protein coding
IFIT1	N/A	N/A	N/A	N/A	304.342	-1.11273	-2.16254	4.22666e-19	3434	protein coding
ABCC9	N/A	N/A	N/A	N/A	57.3117	-1.1135	-2.16369	2.23819e-15	10060	protein coding
EMP2	N/A	N/A	N/A	N/A	43.7148	-1.1144	-2.16504	4.97825e-11	2013	protein coding
GRIPAP1	N/A	N/A	N/A	N/A	82.3978	-1.11473	-2.16555	1.80256e-11	56850	protein coding
LEO1	N/A	N/A	N/A	N/A	76.1696	-1.11514	-2.16616	1.15666e-09	123169	protein coding
XAF1	N/A	N/A	N/A	N/A	683.414	-1.11566	-2.16695	2.80281e-21	54739	protein coding
TRPC1	N/A	N/A	N/A	N/A	45.2133	-1.11746	-2.16965	1.83991e-14	7220	protein coding
SNCA	N/A	N/A	N/A	N/A	45.3517	-1.1178	-2.17016	5.50897e-10	6622	protein coding
C11orf68	N/A	N/A	N/A	N/A	54.5265	-1.12164	-2.17594	1.97868e-06	83638	protein coding
PLOD2	N/A	N/A	N/A	N/A	135.679	-1.1221	-2.17663	6.54357e-16	5352	protein coding
UBALD2	N/A	N/A	N/A	N/A	62.8864	-1.12541	-2.18163	1.0152e-06	283991	protein coding
CBX7	N/A	N/A	N/A	N/A	95.1767	-1.1256	-2.18192	4.84017e-14	23492	protein coding
LAMTOR5	N/A	N/A	N/A	N/A	112.255	-1.12617	-2.18278	6.34644e-07	10542	protein coding
PHF11	N/A	N/A	N/A	N/A	51.4537	-1.12643	-2.18318	1.27608e-07	51131	protein coding
CD99L2	N/A	N/A	N/A	N/A	52.9008	-1.12798	-2.18552	1.5925e-12	83692	protein coding
ARHGDIB	N/A	N/A	N/A	N/A	115.982	-1.12917	-2.18733	9.11986e-11	397	protein coding
ACSL4	N/A	N/A	N/A	N/A	75.9453	-1.1348	-2.19588	1.54758e-14	2182	protein coding
HMGB2	N/A	N/A	N/A	N/A	129.138	-1.13777	-2.20041	1.09352e-10	3148	protein coding
IER2	N/A	N/A	N/A	N/A	156.908	-1.13861	-2.20169	2.1325e-13	9592	protein coding
SNN	N/A	N/A	N/A	N/A	45.2887	-1.13955	-2.20312	2.4874e-09	8303	protein coding
PIN1	N/A	N/A	N/A	N/A	72.4761	-1.14053	-2.20461	8.85704e-07	5300	protein coding
CALHM2	N/A	N/A	N/A	N/A	56.7241	-1.14408	-2.21005	3.26658e-09	51063	protein coding
IFIH1	N/A	N/A	N/A	N/A	215.307	-1.14578	-2.21266	8.32031e-18	64135	protein coding
MTUS1	N/A	N/A	N/A	N/A	49.7935	-1.14602	-2.21302	8.06068e-17	57509	protein coding
MRPL41	N/A	N/A	N/A	N/A	40.7113	-1.14694	-2.21444	0.00508167	64975	protein coding
IGFBP4	N/A	N/A	N/A	N/A	1460.82	-1.15089	-2.22051	3.86001e-22	3487	protein coding
MAP3K11	N/A	N/A	N/A	N/A	43.6419	-1.15137	-2.22125	1.64069e-09	4296	protein coding
LGALS9	N/A	N/A	N/A	N/A	84.2239	-1.15578	-2.22805	1.27844e-12	3965	protein coding
CTSS	N/A	N/A	N/A	N/A	47.3451	-1.1611	-2.23627	1.48154e-10	1520	protein coding
IER5	N/A	N/A	N/A	N/A	70.4249	-1.16337	-2.2398	3.25603e-13	51278	protein coding
ITM2B	N/A	N/A	N/A	N/A	126.248	-1.16928	-2.24899	1.91946e-20	9445	protein coding
IFITM1	N/A	N/A	N/A	N/A	2037.13	-1.17442	-2.25703	7.9254e-21	8519	protein coding
IRF7	N/A	N/A	N/A	N/A	48.5654	-1.1757	-2.25902	1.55484e-07	3665	protein coding
TMEM109	N/A	N/A	N/A	N/A	140.468	-1.1789	-2.26404	1.49565e-13	79073	protein coding
CCDC91	N/A	N/A	N/A	N/A	50.3911	-1.17943	-2.26488	4.18351e-10	55297	protein coding
DNAJB5	N/A	N/A	N/A	N/A	67.1802	-1.17956	-2.26508	3.19728e-12	25822	protein coding
CAPN1	N/A	N/A	N/A	N/A	57.7987	-1.17987	-2.26556	5.1241e-11	823	protein coding
EAPP	N/A	N/A	N/A	N/A	51.0871	-1.18491	-2.27349	1.21305e-07	55837	protein coding
UBA7	N/A	N/A	N/A	N/A	89.6845	-1.18509	-2.27378	7.64865e-15	7318	protein coding
NDRG1	N/A	N/A	N/A	N/A	191.432	-1.18537	-2.27422	4.83304e-20	10397	protein coding
LMCD1	N/A	N/A	N/A	N/A	40.9272	-1.18814	-2.27858	2.13697e-15	29995	protein coding
KCNMB1	N/A	N/A	N/A	N/A	75.4896	-1.18929	-2.2804	8.23026e-15	3779	protein coding
NDUFB8	N/A	N/A	N/A	N/A	124.574	-1.19235	-2.28525	1.66163e-08	4714	protein coding
PACSIN2	N/A	N/A	N/A	N/A	70.7196	-1.19795	-2.29414	1.84533e-13	11252	protein coding
GTF3A	N/A	N/A	N/A	N/A	59.0231	-1.19846	-2.29495	5.29714e-07	2971	protein coding
ALDH3A2	N/A	N/A	N/A	N/A	87.2166	-1.19939	-2.29642	6.19145e-15	224	protein coding
STAB1	N/A	N/A	N/A	N/A	54.975	-1.20155	-2.29987	1.56701e-16	23166	protein coding
SLC7A1	N/A	N/A	N/A	N/A	42.7946	-1.20175	-2.30019	2.22584e-14	6541	protein coding
SDF4	N/A	N/A	N/A	N/A	101.642	-1.20187	-2.30037	6.3033e-16	51150	protein coding
COX5B	N/A	N/A	N/A	N/A	205.107	-1.20258	-2.30151	1.51378e-09	1329	protein coding
TRIM47	N/A	N/A	N/A	N/A	73.0651	-1.20382	-2.30349	8.123e-11	91107	protein coding
TMEM173	N/A	N/A	N/A	N/A	63.6224	-1.20417	-2.30405	3.88114e-10	340061	protein coding
PRKCA	N/A	N/A	N/A	N/A	60.8946	-1.20471	-2.30491	1.22406e-19	5578	protein coding
STAT5A	N/A	N/A	N/A	N/A	40.2198	-1.20648	-2.30774	5.61373e-11	6776	protein coding
LATS2	N/A	N/A	N/A	N/A	60.1565	-1.20684	-2.30832	2.48803e-15	26524	protein coding
C11orf96	N/A	N/A	N/A	N/A	416.091	-1.21248	-2.31736	1.8269e-17	387763	protein coding
SERPINB6	N/A	N/A	N/A	N/A	55.1528	-1.21828	-2.3267	1.41786e-14	5269	protein coding
BLOC1S1	N/A	N/A	N/A	N/A	47.1992	-1.21938	-2.32846	6.34723e-05	2647	protein coding
SNRK	N/A	N/A	N/A	N/A	102.028	-1.22012	-2.32966	7.1774e-18	54861	protein coding
C3orf70	N/A	N/A	N/A	N/A	65.2991	-1.22381	-2.33563	3.86118e-17	285382	protein coding
SLFN5	N/A	N/A	N/A	N/A	162.537	-1.22492	-2.33742	3.17616e-23	162394	protein coding
CCDC9B	N/A	N/A	N/A	N/A	64.675	-1.23055	-2.34656	2.17789e-15	388115	protein coding
IGFBP2	N/A	N/A	N/A	N/A	94.0811	-1.23164	-2.34833	1.08857e-11	3485	protein coding
DCTN1	N/A	N/A	N/A	N/A	148.069	-1.23254	-2.34981	3.16956e-20	1639	protein coding
ELMSAN1	N/A	N/A	N/A	N/A	78.4597	-1.23281	-2.35024	2.0442e-19	91748	protein coding
PSMB8	N/A	N/A	N/A	N/A	75.5857	-1.24019	-2.3623	7.97631e-09	5696	protein coding
TSR3	N/A	N/A	N/A	N/A	41.8098	-1.2434	-2.36756	2.98578e-05	115939	protein coding
NAPA	N/A	N/A	N/A	N/A	83.241	-1.24391	-2.36839	8.92323e-14	8775	protein coding
CSF1	N/A	N/A	N/A	N/A	46.3984	-1.24537	-2.3708	7.90704e-13	1435	protein coding
NR3C1	N/A	N/A	N/A	N/A	43.705	-1.24969	-2.37791	2.20637e-21	2908	protein coding
SELENOW	N/A	N/A	N/A	N/A	313.431	-1.25441	-2.38569	2.18089e-13	6415	protein coding
USP18	N/A	N/A	N/A	N/A	89.4561	-1.25647	-2.3891	3.17912e-12	11274	protein coding
CCL21	N/A	N/A	N/A	N/A	70.412	-1.2583	-2.39214	5.30986e-06	6366	protein coding
GUK1	N/A	N/A	N/A	N/A	71.1532	-1.25835	-2.39222	1.16981e-08	2987	protein coding
TTC1	N/A	N/A	N/A	N/A	161.607	-1.25868	-2.39277	1.647e-13	7265	protein coding
RBPMS2	N/A	N/A	N/A	N/A	91.1488	-1.26158	-2.39759	2.32692e-12	348093	protein coding
NOTCH4	N/A	N/A	N/A	N/A	40.2166	-1.26192	-2.39815	1.68743e-14	4855	protein coding
PSMD4	N/A	N/A	N/A	N/A	210.361	-1.26192	-2.39815	1.68743e-14	5710	protein coding
CD93	N/A	N/A	N/A	N/A	110.285	-1.26249	-2.39909	1.52244e-21	22918	protein coding
COX7A2	N/A	N/A	N/A	N/A	94.5169	-1.26504	-2.40334	2.08887e-11	1347	protein coding
SMARCA2	N/A	N/A	N/A	N/A	127.66	-1.26642	-2.40565	1.00412e-21	6595	protein coding
ESYT1	N/A	N/A	N/A	N/A	98.2203	-1.27798	-2.425	1.11475e-17	23344	protein coding
TRIM21	N/A	N/A	N/A	N/A	177.056	-1.27844	-2.42577	2.66704e-16	6737	protein coding
EID3	N/A	N/A	N/A	N/A	58.9305	-1.28041	-2.42907	1.0815e-07	493861	protein coding
SUN2	N/A	N/A	N/A	N/A	78.7201	-1.28387	-2.43491	1.45643e-18	25777	protein coding
PLSCR4	N/A	N/A	N/A	N/A	75.331	-1.28743	-2.44093	4.9672e-17	57088	protein coding
DNAJB4	N/A	N/A	N/A	N/A	109.077	-1.29151	-2.44784	9.33588e-18	11080	protein coding
MIF	N/A	N/A	N/A	N/A	82.7778	-1.292	-2.44867	3.64665e-05	4282	protein coding
MYO1D	N/A	N/A	N/A	N/A	41.0425	-1.29379	-2.45172	4.50725e-16	4642	protein coding
TYMP	N/A	N/A	N/A	N/A	64.4514	-1.2952	-2.45411	1.41991e-09	1890	protein coding
CLIC1	N/A	N/A	N/A	N/A	325.604	-1.29937	-2.46121	2.71501e-20	1192	protein coding
TMEM140	N/A	N/A	N/A	N/A	55.7966	-1.30039	-2.46295	3.29596e-09	55281	protein coding
GPX3	N/A	N/A	N/A	N/A	88.3958	-1.30174	-2.46525	9.06219e-11	2878	protein coding
GNPTG	N/A	N/A	N/A	N/A	58.2162	-1.30416	-2.4694	6.0644e-10	84572	protein coding
PMF1	N/A	N/A	N/A	N/A	58.1219	-1.30697	-2.47422	5.38971e-07	11243	protein coding
CARMN	N/A	N/A	N/A	N/A	245.17	-1.31145	-2.48191	1.48617e-14	728264	lncRNA
NR1H2	N/A	N/A	N/A	N/A	40.2887	-1.31412	-2.48651	1.41005e-08	7376	protein coding
SMIM26	N/A	N/A	N/A	N/A	96.1147	-1.31455	-2.48726	8.77785e-06	388789	protein coding
CMPK2	N/A	N/A	N/A	N/A	93.7281	-1.31623	-2.49014	2.11149e-18	129607	protein coding
PKN1	N/A	N/A	N/A	N/A	90.0122	-1.32101	-2.49841	8.18092e-16	5585	protein coding
UBB	N/A	N/A	N/A	N/A	625.306	-1.32206	-2.50023	4.32598e-24	7314	protein coding
ASS1	N/A	N/A	N/A	N/A	63.3832	-1.32661	-2.50812	1.06374e-10	445	protein coding
WFS1	N/A	N/A	N/A	N/A	69.0472	-1.32679	-2.50843	2.94495e-15	7466	protein coding
RNF19B	N/A	N/A	N/A	N/A	75.1037	-1.33647	-2.52533	4.087e-18	127544	protein coding
PLEKHO2	N/A	N/A	N/A	N/A	46.6387	-1.3389	-2.52958	1.81491e-12	80301	protein coding
MKNK2	N/A	N/A	N/A	N/A	76.4438	-1.34003	-2.53157	1.3639e-16	2872	protein coding
EMP1	N/A	N/A	N/A	N/A	129.608	-1.34847	-2.54642	1.45968e-23	2012	protein coding
TUBB2A	N/A	N/A	N/A	N/A	69.6064	-1.34848	-2.54643	3.3271e-10	7280	protein coding
HEYL	N/A	N/A	N/A	N/A	57.2872	-1.34945	-2.54816	6.6269e-15	26508	protein coding
ADD3	N/A	N/A	N/A	N/A	51.5897	-1.34949	-2.54822	1.17595e-16	120	protein coding
GYPC	N/A	N/A	N/A	N/A	45.4051	-1.35073	-2.55041	2.50675e-09	2995	protein coding
DDX58	N/A	N/A	N/A	N/A	391.45	-1.35846	-2.56411	3.65926e-28	23586	protein coding
EEF2K	N/A	N/A	N/A	N/A	50.7124	-1.36004	-2.56692	4.94349e-19	29904	protein coding
UNC45A	N/A	N/A	N/A	N/A	74.2388	-1.36092	-2.56849	4.83701e-18	55898	protein coding
ESAM	N/A	N/A	N/A	N/A	80.1786	-1.36524	-2.57619	1.27882e-11	90952	protein coding
CCDC107	N/A	N/A	N/A	N/A	41.4779	-1.36725	-2.57979	5.31295e-06	203260	protein coding
NIPSNAP3A	N/A	N/A	N/A	N/A	44.2315	-1.37119	-2.58684	1.8484e-07	25934	protein coding
EPHX1	N/A	N/A	N/A	N/A	84.391	-1.37185	-2.58802	8.27886e-14	2052	protein coding
UBE2L6	N/A	N/A	N/A	N/A	282.696	-1.37285	-2.58982	6.8313e-21	9246	protein coding
ZFP36	N/A	N/A	N/A	N/A	450.501	-1.37586	-2.59523	1.94115e-24	7538	protein coding
ENDOD1	N/A	N/A	N/A	N/A	70.3576	-1.3769	-2.5971	6.25585e-18	23052	protein coding
RGL1	N/A	N/A	N/A	N/A	63.3289	-1.37766	-2.59847	2.50262e-18	23179	protein coding
GNG11	N/A	N/A	N/A	N/A	43.908	-1.38289	-2.60791	3.99112e-11	2791	protein coding
CFLAR	N/A	N/A	N/A	N/A	98.2405	-1.38862	-2.61829	3.3555e-30	8837	protein coding
AIF1	N/A	N/A	N/A	N/A	84.5661	-1.38875	-2.61852	2.34932e-08	199	protein coding
IFIT3	N/A	N/A	N/A	N/A	702.92	-1.39494	-2.62978	1.37172e-29	3437	protein coding
ITPR1	N/A	N/A	N/A	N/A	156.55	-1.39663	-2.63285	7.65446e-30	3708	protein coding
IFI35	N/A	N/A	N/A	N/A	132.445	-1.3995	-2.6381	8.13721e-14	3430	protein coding
ERBB2	N/A	N/A	N/A	N/A	41.2524	-1.40292	-2.64436	1.25679e-15	2064	protein coding
HELZ2	N/A	N/A	N/A	N/A	44.1318	-1.40707	-2.65198	3.04311e-21	85441	protein coding
HCLS1	N/A	N/A	N/A	N/A	92.2634	-1.41099	-2.65919	7.22144e-14	3059	protein coding
MYO18A	N/A	N/A	N/A	N/A	73.0766	-1.4119	-2.66087	2.9127e-25	399687	protein coding
CAMK2G	N/A	N/A	N/A	N/A	55.2503	-1.41252	-2.66202	3.20546e-19	818	protein coding
SELENOP	N/A	N/A	N/A	N/A	293.156	-1.4181	-2.67233	8.57297e-25	6414	protein coding
SYNC	N/A	N/A	N/A	N/A	68.0637	-1.42316	-2.68172	1.06901e-20	81493	protein coding
SGCB	N/A	N/A	N/A	N/A	114.188	-1.42577	-2.68658	2.65639e-22	6443	protein coding
HSPA1A	N/A	N/A	N/A	N/A	406.374	-1.42713	-2.6891	1.91942e-27	3303	protein coding
EMP3	N/A	N/A	N/A	N/A	91.7231	-1.42791	-2.69057	1.20576e-07	2014	protein coding
NDUFS6	N/A	N/A	N/A	N/A	54.8045	-1.42904	-2.69267	8.02255e-07	4726	protein coding
PCYOX1	N/A	N/A	N/A	N/A	102.312	-1.43024	-2.69491	2.52856e-23	51449	protein coding
FABP3	N/A	N/A	N/A	N/A	40.5191	-1.43035	-2.69512	8.22838e-11	2170	protein coding
EMILIN2	N/A	N/A	N/A	N/A	60.7764	-1.43314	-2.70033	2.89422e-20	84034	protein coding
CPEB2	N/A	N/A	N/A	N/A	72.0416	-1.4358	-2.70533	2.25536e-24	132864	protein coding
APOBEC3C	N/A	N/A	N/A	N/A	53.8823	-1.43799	-2.70944	6.34232e-13	27350	protein coding
HIST4H4	N/A	N/A	N/A	N/A	107.248	-1.43935	-2.71198	1.17646e-05	121504	protein coding
C1orf54	N/A	N/A	N/A	N/A	41.3642	-1.44086	-2.71482	8.4251e-05	79630	protein coding
CTNNAL1	N/A	N/A	N/A	N/A	60.0813	-1.44299	-2.71884	4.42086e-13	8727	protein coding
ELF1	N/A	N/A	N/A	N/A	112.655	-1.44838	-2.72901	1.50077e-23	1997	protein coding
UACA	N/A	N/A	N/A	N/A	113.351	-1.45018	-2.73242	1.24485e-27	55075	protein coding
HLA-A	N/A	N/A	N/A	N/A	1755.1	-1.45178	-2.73546	2.63615e-33	3105	protein coding
DDIT4	N/A	N/A	N/A	N/A	273.556	-1.45306	-2.73789	8.68839e-23	54541	protein coding
DHX58	N/A	N/A	N/A	N/A	51.1438	-1.4532	-2.73814	4.23621e-12	79132	protein coding
IFFO2	N/A	N/A	N/A	N/A	67.6755	-1.4561	-2.74366	1.0265e-21	126917	protein coding
CCN1	N/A	N/A	N/A	N/A	645.72	-1.45813	-2.74752	6.00769e-31	3491	protein coding
HIST1H4J	N/A	N/A	N/A	N/A	75.5503	-1.4727	-2.7754	0.000372043	8363	protein coding
IFI27L2	N/A	N/A	N/A	N/A	44.0171	-1.47299	-2.77597	0.00199823	83982	protein coding
SWAP70	N/A	N/A	N/A	N/A	99.8855	-1.4789	-2.78737	2.33619e-24	23075	protein coding
ZNFX1	N/A	N/A	N/A	N/A	176.95	-1.48046	-2.79037	5.67723e-31	57169	protein coding
DAPK3	N/A	N/A	N/A	N/A	95.8047	-1.48468	-2.79855	1.97874e-16	1613	protein coding
SOX13	N/A	N/A	N/A	N/A	49.729	-1.49668	-2.82192	5.78844e-16	9580	protein coding
ARHGAP31	N/A	N/A	N/A	N/A	54.0858	-1.49942	-2.8273	1.54268e-24	57514	protein coding
COX17	N/A	N/A	N/A	N/A	81.7505	-1.49943	-2.82732	5.33327e-05	10063	protein coding
OAS3	N/A	N/A	N/A	N/A	527.035	-1.50186	-2.83207	2.67097e-36	4940	protein coding
SAMD9	N/A	N/A	N/A	N/A	111.261	-1.50498	-2.8382	3.47488e-28	54809	protein coding
CLTB	N/A	N/A	N/A	N/A	63.389	-1.51465	-2.85729	3.05481e-14	1212	protein coding
ADCY3	N/A	N/A	N/A	N/A	51.2064	-1.51633	-2.86063	4.44832e-19	109	protein coding
CALCOCO2	N/A	N/A	N/A	N/A	165.106	-1.51743	-2.86282	7.61064e-27	10241	protein coding
PIK3R3	N/A	N/A	N/A	N/A	79.7883	-1.51759	-2.86312	9.92508e-25	8503	protein coding
GBP2	N/A	N/A	N/A	N/A	159.781	-1.5211	-2.8701	2.24431e-27	2634	protein coding
VEGFA	N/A	N/A	N/A	N/A	742.104	-1.52363	-2.87513	1.50534e-36	7422	protein coding
CRIM1	N/A	N/A	N/A	N/A	89.0539	-1.5266	-2.88105	2.12836e-31	51232	protein coding
DIPK1A	N/A	N/A	N/A	N/A	44.4277	-1.52671	-2.88128	5.45565e-13	388650	protein coding
GBP1	N/A	N/A	N/A	N/A	273.299	-1.52888	-2.88561	1.33245e-29	2633	protein coding
IFI44L	N/A	N/A	N/A	N/A	786.46	-1.53962	-2.90717	7.94275e-39	10964	protein coding
TDRD7	N/A	N/A	N/A	N/A	45.7657	-1.54145	-2.91086	4.64192e-15	23424	protein coding
TLE2	N/A	N/A	N/A	N/A	41.1717	-1.54796	-2.92403	1.99125e-12	7089	protein coding
FLT1	N/A	N/A	N/A	N/A	90.3846	-1.55012	-2.92842	1.76818e-32	2321	protein coding
NUPR1	N/A	N/A	N/A	N/A	73.9221	-1.55319	-2.93466	1.90672e-23	26471	protein coding
CASP4	N/A	N/A	N/A	N/A	42.5472	-1.55391	-2.93613	7.71672e-08	837	protein coding
ADGRL4	N/A	N/A	N/A	N/A	49.761	-1.554	-2.93629	1.8399e-15	64123	protein coding
NFKBIA	N/A	N/A	N/A	N/A	179.813	-1.5605	-2.94956	3.74415e-20	4792	protein coding
MYC	N/A	N/A	N/A	N/A	44.5062	-1.562	-2.95263	8.00313e-17	4609	protein coding
ZBTB16	N/A	N/A	N/A	N/A	120.485	-1.56589	-2.96059	2.20571e-35	7704	protein coding
OAS2	N/A	N/A	N/A	N/A	235.929	-1.56632	-2.96148	1.65057e-35	4939	protein coding
AVPR1A	N/A	N/A	N/A	N/A	73.1067	-1.56832	-2.9656	1.57956e-27	552	protein coding
HIST1H4D	N/A	N/A	N/A	N/A	78.5205	-1.57197	-2.9731	0.000125024	8360	protein coding
SIL1	N/A	N/A	N/A	N/A	75.6103	-1.57229	-2.97376	2.94325e-15	64374	protein coding
GKAP1	N/A	N/A	N/A	N/A	42.8567	-1.57355	-2.97636	5.97532e-11	80318	protein coding
LAMA5	N/A	N/A	N/A	N/A	42.9944	-1.57821	-2.986	2.09071e-26	3911	protein coding
CDH5	N/A	N/A	N/A	N/A	41.8111	-1.58458	-2.9992	1.15234e-15	1003	protein coding
OGFR	N/A	N/A	N/A	N/A	105.755	-1.58656	-3.00332	1.34761e-19	11054	protein coding
SAMD9L	N/A	N/A	N/A	N/A	158.527	-1.59235	-3.01541	2.61625e-34	219285	protein coding
HYAL2	N/A	N/A	N/A	N/A	45.1922	-1.59293	-3.01661	7.60772e-13	8692	protein coding
CAT	N/A	N/A	N/A	N/A	46.9592	-1.59566	-3.02233	1.04749e-11	847	protein coding
LMNA	N/A	N/A	N/A	N/A	417.235	-1.59601	-3.02306	2.50667e-37	4000	protein coding
ITGA7	N/A	N/A	N/A	N/A	65.3635	-1.60029	-3.03204	3.10911e-22	3679	protein coding
C1QC	N/A	N/A	N/A	N/A	216.188	-1.60512	-3.04221	3.25652e-21	714	protein coding
KLF11	N/A	N/A	N/A	N/A	55.3873	-1.60594	-3.04395	3.16755e-19	8462	protein coding
RSAD2	N/A	N/A	N/A	N/A	459.11	-1.60804	-3.04837	9.35737e-38	91543	protein coding
CTXN1	N/A	N/A	N/A	N/A	67.817	-1.61064	-3.05387	5.3978e-10	404217	protein coding
ACVRL1	N/A	N/A	N/A	N/A	47.3137	-1.61669	-3.0667	3.51703e-18	94	protein coding
FZD4	N/A	N/A	N/A	N/A	95.619	-1.62432	-3.08298	2.92332e-31	8322	protein coding
NMI	N/A	N/A	N/A	N/A	100.906	-1.62457	-3.08351	9.52032e-16	9111	protein coding
MAFK	N/A	N/A	N/A	N/A	78.64	-1.62666	-3.08796	4.37755e-22	7975	protein coding
ANGPTL1	N/A	N/A	N/A	N/A	82.564	-1.62786	-3.09054	1.42068e-22	9068	protein coding
LMO2	N/A	N/A	N/A	N/A	44.7316	-1.63021	-3.09559	8.44566e-15	4005	protein coding
MICA	N/A	N/A	N/A	N/A	51.4788	-1.63513	-3.10616	2.41703e-09	100507436	protein coding
FAM167B	N/A	N/A	N/A	N/A	48.6877	-1.64205	-3.12108	1.07147e-06	84734	protein coding
LAP3	N/A	N/A	N/A	N/A	252.492	-1.64378	-3.12483	7.52663e-29	51056	protein coding
STUB1	N/A	N/A	N/A	N/A	56.9126	-1.64819	-3.13441	4.7939e-10	10273	protein coding
SH3BGRL2	N/A	N/A	N/A	N/A	55.0034	-1.64884	-3.13582	1.63987e-21	83699	protein coding
RNF144B	N/A	N/A	N/A	N/A	43.8147	-1.64916	-3.13651	3.67802e-19	255488	protein coding
PCOLCE	N/A	N/A	N/A	N/A	125.817	-1.66815	-3.17808	4.0066e-21	5118	protein coding
ATP1B1	N/A	N/A	N/A	N/A	341.285	-1.66953	-3.1811	2.0993e-33	481	protein coding
SLC44A2	N/A	N/A	N/A	N/A	93.4107	-1.67224	-3.18709	2.34784e-24	57153	protein coding
MOB2	N/A	N/A	N/A	N/A	62.031	-1.6758	-3.19496	1.59514e-12	81532	protein coding
SNORD3B-2	N/A	N/A	N/A	N/A	120.993	-1.68408	-3.21335	0.000124569	780852	snoRNA
HEG1	N/A	N/A	N/A	N/A	154.042	-1.68744	-3.22084	5.27014e-40	57493	protein coding
CRYZ	N/A	N/A	N/A	N/A	97.6492	-1.68886	-3.22402	1.36805e-20	1429	protein coding
HLA-E	N/A	N/A	N/A	N/A	810.031	-1.69701	-3.24229	1.1844e-43	3133	protein coding
LTBP4	N/A	N/A	N/A	N/A	135.033	-1.69934	-3.24753	4.28246e-34	8425	protein coding
CFH	N/A	N/A	N/A	N/A	95.9785	-1.70258	-3.25482	5.04799e-28	3075	protein coding
HIST2H2AA4	N/A	N/A	N/A	N/A	50.3669	-1.71875	-3.2915	8.55787e-05	723790	protein coding
GIMAP2	N/A	N/A	N/A	N/A	40.828	-1.725	-3.30581	2.12885e-08	26157	protein coding
NOL7	N/A	N/A	N/A	N/A	122.718	-1.72729	-3.31105	3.64347e-20	51406	protein coding
AMOTL2	N/A	N/A	N/A	N/A	120.286	-1.73309	-3.3244	3.84039e-34	51421	protein coding
ADGRF5	N/A	N/A	N/A	N/A	71.8698	-1.74481	-3.35151	1.35222e-29	221395	protein coding
AHNAK	N/A	N/A	N/A	N/A	1725.23	-1.74928	-3.3619	1.60357e-52	79026	protein coding
CD200	N/A	N/A	N/A	N/A	71.9805	-1.75395	-3.3728	6.74224e-21	4345	protein coding
GMPR	N/A	N/A	N/A	N/A	53.1386	-1.75744	-3.38098	2.14696e-11	2766	protein coding
MEF2C	N/A	N/A	N/A	N/A	71.3698	-1.76558	-3.4001	6.47988e-35	4208	protein coding
CALCRL	N/A	N/A	N/A	N/A	57.2076	-1.76773	-3.40517	2.89131e-27	10203	protein coding
SERPING1	N/A	N/A	N/A	N/A	450.566	-1.78157	-3.438	3.51466e-39	710	protein coding
SGMS2	N/A	N/A	N/A	N/A	72.4882	-1.78674	-3.45033	3.57212e-34	166929	protein coding
TGFBR2	N/A	N/A	N/A	N/A	214.675	-1.80871	-3.50328	5.76617e-45	7048	protein coding
TXNIP	N/A	N/A	N/A	N/A	1205.9	-1.81307	-3.51388	5.23589e-52	10628	protein coding
MX2	N/A	N/A	N/A	N/A	249.603	-1.81659	-3.52249	8.609e-43	4600	protein coding
ID1	N/A	N/A	N/A	N/A	41.3993	-1.82608	-3.54574	5.79222e-08	3397	protein coding
FIBIN	N/A	N/A	N/A	N/A	54.4408	-1.84014	-3.58044	2.90813e-18	387758	protein coding
SYTL4	N/A	N/A	N/A	N/A	93.7208	-1.84344	-3.58866	4.07756e-37	94121	protein coding
RCAN1	N/A	N/A	N/A	N/A	52.5069	-1.84416	-3.59044	1.37029e-27	1827	protein coding
MLKL	N/A	N/A	N/A	N/A	52.2414	-1.86532	-3.64348	9.00262e-17	197259	protein coding
BTG2	N/A	N/A	N/A	N/A	217.292	-1.86689	-3.64745	1.03013e-36	7832	protein coding
ARHGEF6	N/A	N/A	N/A	N/A	52.8772	-1.88129	-3.68403	5.54139e-28	9459	protein coding
JUND	N/A	N/A	N/A	N/A	473.727	-1.89102	-3.70896	2.30198e-43	3727	protein coding
PSME1	N/A	N/A	N/A	N/A	201.711	-1.91823	-3.7796	1.98799e-24	5720	protein coding
CGNL1	N/A	N/A	N/A	N/A	79.7116	-1.92686	-3.80226	4.7069e-41	84952	protein coding
ARL2	N/A	N/A	N/A	N/A	76.9554	-1.92859	-3.80684	7.25925e-11	402	protein coding
HSPA12B	N/A	N/A	N/A	N/A	47.6345	-1.929	-3.80791	1.59396e-19	116835	protein coding
LY6E	N/A	N/A	N/A	N/A	860.917	-1.93006	-3.81071	3.56474e-46	4061	protein coding
HSPB6	N/A	N/A	N/A	N/A	1294.79	-1.96839	-3.91332	6.27745e-55	126393	protein coding
VWA1	N/A	N/A	N/A	N/A	41.1998	-1.96865	-3.91402	1.38645e-21	64856	protein coding
PTPRF	N/A	N/A	N/A	N/A	62.384	-1.97502	-3.93135	7.27796e-38	5792	protein coding
TCF23	N/A	N/A	N/A	N/A	75.6555	-1.97596	-3.93391	1.09127e-32	150921	protein coding
CD34	N/A	N/A	N/A	N/A	71.6935	-1.98012	-3.94525	6.11207e-40	947	protein coding
VAT1L	N/A	N/A	N/A	N/A	45.1018	-2.00109	-4.00303	6.77578e-21	57687	protein coding
RAI2	N/A	N/A	N/A	N/A	59.9663	-2.00549	-4.01525	3.73073e-21	10742	protein coding
MX1	N/A	N/A	N/A	N/A	711.008	-2.02089	-4.05835	8.49789e-64	4599	protein coding
SASH1	N/A	N/A	N/A	N/A	58.0999	-2.02213	-4.06183	1.09272e-42	23328	protein coding
GNA14	N/A	N/A	N/A	N/A	110.74	-2.04223	-4.11882	2.02046e-30	9630	protein coding
VWF	N/A	N/A	N/A	N/A	144.553	-2.06748	-4.19155	5.33778e-55	7450	protein coding
FRZB	N/A	N/A	N/A	N/A	45.1689	-2.08958	-4.25625	4.6272e-17	2487	protein coding
METTL7A	N/A	N/A	N/A	N/A	144.018	-2.09346	-4.26771	1.65892e-38	25840	protein coding
RTP4	N/A	N/A	N/A	N/A	73.8078	-2.09378	-4.26866	3.17829e-16	64108	protein coding
PTPRB	N/A	N/A	N/A	N/A	47.398	-2.10293	-4.2958	5.34115e-45	5787	protein coding
SQOR	N/A	N/A	N/A	N/A	54.5508	-2.10766	-4.30992	1.70239e-15	58472	protein coding
RAMP2	N/A	N/A	N/A	N/A	94.524	-2.12431	-4.35995	8.03441e-12	10266	protein coding
SRPX	N/A	N/A	N/A	N/A	40.245	-2.12625	-4.36581	6.08971e-13	8406	protein coding
JUN	N/A	N/A	N/A	N/A	794.132	-2.1391	-4.40486	6.66164e-67	3725	protein coding
DOCK9	N/A	N/A	N/A	N/A	52.2352	-2.15679	-4.45922	4.73155e-41	23348	protein coding
PRKCH	N/A	N/A	N/A	N/A	41.5188	-2.1599	-4.46883	3.4807e-36	5583	protein coding
ADA2	N/A	N/A	N/A	N/A	42.951	-2.17781	-4.52466	3.49663e-31	51816	protein coding
CMAHP	N/A	N/A	N/A	N/A	89.1618	-2.19352	-4.5742	3.53663e-33	8418	transcribed pseudogene
JAG1	N/A	N/A	N/A	N/A	176.05	-2.20968	-4.62574	5.8932e-58	182	protein coding
TRANK1	N/A	N/A	N/A	N/A	149.133	-2.21788	-4.65211	4.0889e-68	9881	protein coding
TSC22D3	N/A	N/A	N/A	N/A	166.045	-2.24145	-4.72871	2.71124e-47	1831	protein coding
RASA4B	N/A	N/A	N/A	N/A	101.713	-2.24928	-4.75445	4.95431e-36	100271927	protein coding
NDRG4	N/A	N/A	N/A	N/A	56.0861	-2.26425	-4.80405	1.7244e-33	65009	protein coding
PSMB9	N/A	N/A	N/A	N/A	113.341	-2.26849	-4.81818	5.00187e-18	5698	protein coding
LGALS3	N/A	N/A	N/A	N/A	181.221	-2.2724	-4.83126	7.37954e-39	3958	protein coding
ARL4D	N/A	N/A	N/A	N/A	52.7371	-2.29782	-4.91713	1.64759e-14	379	protein coding
GREM2	N/A	N/A	N/A	N/A	43.7877	-2.31891	-4.98955	1.67858e-27	64388	protein coding
SHANK3	N/A	N/A	N/A	N/A	63.8836	-2.32535	-5.01186	2.44739e-44	85358	protein coding
SPRY1	N/A	N/A	N/A	N/A	131.201	-2.32955	-5.02647	5.1851e-45	10252	protein coding
TRPC4	N/A	N/A	N/A	N/A	61.468	-2.33017	-5.02865	3.3727e-48	7223	protein coding
ID3	N/A	N/A	N/A	N/A	79.5418	-2.35385	-5.11187	1.73799e-13	3399	protein coding
CRIP2	N/A	N/A	N/A	N/A	40.3487	-2.36405	-5.14813	4.88182e-22	1397	protein coding
TSPAN7	N/A	N/A	N/A	N/A	52.833	-2.41991	-5.35137	1.69628e-16	7102	protein coding
CMKLR1	N/A	N/A	N/A	N/A	59.1136	-2.43938	-5.42408	9.56132e-40	1240	protein coding
ABI3BP	N/A	N/A	N/A	N/A	85.7158	-2.46443	-5.5191	4.87555e-56	25890	protein coding
NLRP1	N/A	N/A	N/A	N/A	40.109	-2.46709	-5.52926	4.04174e-33	22861	protein coding
LDB2	N/A	N/A	N/A	N/A	96.1766	-2.46759	-5.5312	4.41271e-42	9079	protein coding
AIP	N/A	N/A	N/A	N/A	74.1991	-2.4728	-5.55121	3.17189e-21	9049	protein coding
PLAAT4	N/A	N/A	N/A	N/A	79.4137	-2.48932	-5.61512	9.74887e-12	5920	protein coding
RGCC	N/A	N/A	N/A	N/A	84.4671	-2.49184	-5.62496	3.53635e-31	28984	protein coding
GIMAP6	N/A	N/A	N/A	N/A	88.8642	-2.52305	-5.74797	3.00974e-42	474344	protein coding
GADD45G	N/A	N/A	N/A	N/A	74.8806	-2.53952	-5.81395	6.85713e-15	10912	protein coding
GIMAP1-GIMAP5	N/A	N/A	N/A	N/A	47.2782	-2.54383	-5.83136	1.08238e-18	100527949	protein coding
MRC1	N/A	N/A	N/A	N/A	52.2128	-2.54937	-5.8538	1.50897e-36	4360	protein coding
ACACB	N/A	N/A	N/A	N/A	44.5596	-2.56142	-5.90289	2.42297e-52	32	protein coding
MALL	N/A	N/A	N/A	N/A	42.6383	-2.56697	-5.92563	1.41718e-22	7851	protein coding
COX7A1	N/A	N/A	N/A	N/A	64.0379	-2.59226	-6.03044	1.81917e-05	1346	protein coding
TINAGL1	N/A	N/A	N/A	N/A	105.117	-2.6036	-6.07802	2.18169e-35	64129	protein coding
RILPL2	N/A	N/A	N/A	N/A	60.7622	-2.61218	-6.11427	2.47862e-25	196383	protein coding
TNFSF10	N/A	N/A	N/A	N/A	146.092	-2.6125	-6.11561	1.03459e-50	8743	protein coding
PROCR	N/A	N/A	N/A	N/A	86.3581	-2.61584	-6.1298	1.77138e-21	10544	protein coding
HIST1H4C	N/A	N/A	N/A	N/A	315.263	-2.62989	-6.18979	2.65094e-21	8364	protein coding
IFIT2	N/A	N/A	N/A	N/A	320.661	-2.63811	-6.22516	1.31579e-76	3433	protein coding
LOC107985561	N/A	N/A	N/A	N/A	48.0982	-2.6438	-6.24977	2.54027e-29	107985561	lncRNA
KDR	N/A	N/A	N/A	N/A	193.552	-2.65013	-6.27723	4.24487e-78	3791	protein coding
TEK	N/A	N/A	N/A	N/A	49.2599	-2.66201	-6.32913	1.46805e-34	7010	protein coding
NFASC	N/A	N/A	N/A	N/A	64.5993	-2.68637	-6.43692	4.21629e-68	23114	protein coding
RAMP3	N/A	N/A	N/A	N/A	52.0754	-2.69344	-6.46855	3.87805e-20	10268	protein coding
PTGDS	N/A	N/A	N/A	N/A	177.445	-2.71817	-6.58039	1.35949e-24	5730	protein coding
APOL3	N/A	N/A	N/A	N/A	60.94	-2.74301	-6.69466	1.28989e-51	80833	protein coding
S100A4	N/A	N/A	N/A	N/A	86.5992	-2.76351	-6.79046	1.77127e-10	6275	protein coding
CAP2	N/A	N/A	N/A	N/A	60.2933	-2.78565	-6.89546	7.38563e-30	10486	protein coding
THBS4	N/A	N/A	N/A	N/A	402.395	-2.8174	-7.0489	1.3476e-105	7060	protein coding
DIPK2B	N/A	N/A	N/A	N/A	51.7537	-2.8279	-7.10041	1.86143e-46	79742	protein coding
CEBPD	N/A	N/A	N/A	N/A	93.6017	-2.845	-7.18506	1.59539e-21	1052	protein coding
LYVE1	N/A	N/A	N/A	N/A	42.0082	-2.85523	-7.23621	2.70918e-24	10894	protein coding
RNASE1	N/A	N/A	N/A	N/A	376.766	-2.87553	-7.33874	2.72438e-51	6035	protein coding
HIST2H4B	N/A	N/A	N/A	N/A	77.6216	-2.89904	-7.4593	2.11859e-07	554313	protein coding
ETFB	N/A	N/A	N/A	N/A	74.0011	-2.90585	-7.49458	2.2465e-21	2109	protein coding
CKB	N/A	N/A	N/A	N/A	123.364	-2.91592	-7.54708	5.59573e-31	1152	protein coding
LOC107987206	N/A	N/A	N/A	N/A	66.1073	-2.92333	-7.58593	5.43285e-15	107987206	lncRNA
MMRN2	N/A	N/A	N/A	N/A	70.1617	-2.92926	-7.61722	2.45776e-53	79812	protein coding
DUSP1	N/A	N/A	N/A	N/A	669.009	-2.94585	-7.70532	3.80055e-96	1843	protein coding
GPC4	N/A	N/A	N/A	N/A	50.2334	-3.00454	-8.02523	2.37092e-39	2239	protein coding
LOC105379549	N/A	N/A	N/A	N/A	80.1758	-3.02106	-8.11762	4.90603e-11	105379549	lncRNA
APOLD1	N/A	N/A	N/A	N/A	123.81	-3.02352	-8.1315	1.13261e-68	81575	protein coding
GIMAP8	N/A	N/A	N/A	N/A	76.619	-3.07287	-8.41445	2.10818e-49	155038	protein coding
GBP4	N/A	N/A	N/A	N/A	105.426	-3.09564	-8.54833	8.77871e-74	115361	protein coding
LIFR	N/A	N/A	N/A	N/A	188.961	-3.09637	-8.55265	8.17545e-119	3977	protein coding
TM4SF1	N/A	N/A	N/A	N/A	204.456	-3.10046	-8.57693	8.99402e-51	4071	protein coding
OASL	N/A	N/A	N/A	N/A	51.0239	-3.10324	-8.59347	7.4624e-22	8638	protein coding
SLC9A3R2	N/A	N/A	N/A	N/A	47.0097	-3.11468	-8.6619	5.79068e-42	9351	protein coding
HIST2H4A	N/A	N/A	N/A	N/A	69.5361	-3.14794	-8.86391	6.58254e-07	8370	protein coding
KLF4	N/A	N/A	N/A	N/A	79.2569	-3.15786	-8.92507	1.82692e-39	9314	protein coding
NDUFA4L2	N/A	N/A	N/A	N/A	46.3574	-3.16172	-8.94895	4.50023e-12	56901	protein coding
P4HA3	N/A	N/A	N/A	N/A	51.4257	-3.16265	-8.95476	3.50264e-26	283208	protein coding
DAPP1	N/A	N/A	N/A	N/A	48.7225	-3.17022	-9.00182	2.91775e-30	27071	protein coding
ISG15	N/A	N/A	N/A	N/A	835.407	-3.17364	-9.02319	1.76936e-67	9636	protein coding
STBD1	N/A	N/A	N/A	N/A	45.1368	-3.22142	-9.32705	4.46687e-25	8987	protein coding
RIPOR2	N/A	N/A	N/A	N/A	69.6525	-3.24363	-9.47173	8.35899e-76	9750	protein coding
NOSTRIN	N/A	N/A	N/A	N/A	40.1072	-3.40582	-10.5987	2.33513e-31	115677	protein coding
SEMA3B	N/A	N/A	N/A	N/A	59.2216	-3.4196	-10.7004	5.66557e-37	7869	protein coding
SNORA47	N/A	N/A	N/A	N/A	83.5276	-3.42072	-10.7087	0.00112953	677828	snoRNA
VAMP5	N/A	N/A	N/A	N/A	100.908	-3.43556	-10.8194	3.04688e-14	10791	protein coding
CPXM2	N/A	N/A	N/A	N/A	64.9674	-3.56762	-11.8566	1.0202e-61	119587	protein coding
ABLIM1	N/A	N/A	N/A	N/A	71.3613	-3.61387	-12.2429	5.25083e-102	3983	protein coding
EMCN	N/A	N/A	N/A	N/A	44.3792	-3.67623	-12.7837	1.16737e-61	51705	protein coding
GIMAP5	N/A	N/A	N/A	N/A	72.3283	-3.80509	-13.978	9.71918e-26	55340	protein coding
SH3BGR	N/A	N/A	N/A	N/A	44.495	-3.81735	-14.0973	8.14229e-14	6450	protein coding
LOC105378179	N/A	N/A	N/A	N/A	40.5271	-3.87383	-14.6602	7.76435e-37	105378179	lncRNA
NPR1	N/A	N/A	N/A	N/A	45.7628	-3.87978	-14.7207	8.91722e-35	4881	protein coding
GATA2-AS1	N/A	N/A	N/A	N/A	45.3534	-3.89808	-14.9086	6.65118e-21	101927167	lncRNA
SLCO2A1	N/A	N/A	N/A	N/A	123.208	-3.92986	-15.2408	2.32655e-79	6578	protein coding
TPSB2	N/A	N/A	N/A	N/A	41.2261	-3.94883	-15.4424	1.50257e-10	64499	protein coding
EDNRB	N/A	N/A	N/A	N/A	78.8118	-4.16177	-17.8985	4.05644e-59	1910	protein coding
CAVIN2	N/A	N/A	N/A	N/A	177.394	-4.17318	-18.0407	9.84343e-77	8436	protein coding
PDK4	N/A	N/A	N/A	N/A	146.179	-4.18131	-18.1426	3.86253e-75	5166	protein coding
OXTR	N/A	N/A	N/A	N/A	62.8806	-4.23845	-18.8756	5.56768e-47	5021	protein coding
ITIH5	N/A	N/A	N/A	N/A	42.3411	-4.31515	-19.9063	1.12364e-52	80760	protein coding
SERTM1	N/A	N/A	N/A	N/A	56.6195	-4.3343	-20.1723	1.34023e-30	400120	protein coding
RBP7	N/A	N/A	N/A	N/A	40.4372	-4.47122	-22.1805	1.24058e-07	116362	protein coding
GATA2	N/A	N/A	N/A	N/A	51.0397	-4.5518	-23.4546	4.20218e-32	2624	protein coding
DPM3	N/A	N/A	N/A	N/A	68.307	-4.68943	-25.8024	2.60469e-08	54344	protein coding
INMT	N/A	N/A	N/A	N/A	69.8185	-4.74396	-26.7963	3.46475e-29	11185	protein coding
KLF2	N/A	N/A	N/A	N/A	199.646	-4.77602	-27.3985	9.75497e-76	10365	protein coding
ITGBL1	N/A	N/A	N/A	N/A	49.6091	-4.84559	-28.752	3.90717e-44	9358	protein coding
FBLN2	N/A	N/A	N/A	N/A	92.5251	-4.86235	-29.0879	1.10758e-60	2199	protein coding
BTNL9	N/A	N/A	N/A	N/A	41.2775	-4.89906	-29.8375	4.79191e-47	153579	protein coding
DPT	N/A	N/A	N/A	N/A	224.635	-4.91914	-30.2559	5.98384e-55	1805	protein coding
ACKR1	N/A	N/A	N/A	N/A	61.0394	-5.12153	-34.8123	2.50431e-12	2532	protein coding
LOC145694	N/A	N/A	N/A	N/A	48.6568	-5.69645	-51.8563	3.21234e-18	145694	lncRNA
LCN10	N/A	N/A	N/A	N/A	83.0172	-6.50204	-90.638	2.57289e-19	414332	protein coding
PIGY	N/A	N/A	N/A	N/A	90.2008	-10.8227	-1811.11	0.00625296	84992	protein coding
PI16	N/A	N/A	N/A	N/A	102.529	-11.7286	-3393.67	0.00304086	221476	protein coding
GPR22	50.8134	6.22569	74.8377	7.72029e-06	N/A	N/A	N/A	N/A	2845	protein coding
CBLN4	45.7672	5.88827	59.2305	2.36011e-05	N/A	N/A	N/A	N/A	140689	protein coding
PLAG1	114.529	5.7537	53.9558	3.89724e-25	41.6518	5.47181	44.3793	2.29064e-28	5324	protein coding
MME	146.05	5.71402	52.4918	6.44738e-43	N/A	N/A	N/A	N/A	4311	protein coding
PAPPA2	56.1316	5.41406	42.6377	2.08845e-22	N/A	N/A	N/A	N/A	60676	protein coding
PDE11A	58.4726	5.39562	42.0962	1.8829e-19	N/A	N/A	N/A	N/A	50940	protein coding
TALAM1	2737.04	5.16981	35.997	1.91982e-283	1207.33	2.07589	4.21606	9.70903e-70	109136579	antisense RNA
MYO15A	44.4461	4.90999	30.0645	3.25451e-23	N/A	N/A	N/A	N/A	51168	protein coding
KCNH1	46.7647	4.85971	29.0348	5.08753e-16	N/A	N/A	N/A	N/A	3756	protein coding
MEST	50.7553	4.78692	27.6062	9.57384e-09	71.8226	2.69596	6.47987	5.59608e-30	4232	protein coding
RGPD5	44.6943	4.6589	25.262	5.55869e-19	N/A	N/A	N/A	N/A	84220	protein coding
COL11A2	59.1916	4.63991	24.9317	7.38718e-21	N/A	N/A	N/A	N/A	1302	protein coding
DSG2	46.4833	4.54111	23.2814	3.97528e-12	N/A	N/A	N/A	N/A	1829	protein coding
PCSK1	48.6863	4.47505	22.2395	8.21115e-12	N/A	N/A	N/A	N/A	5122	protein coding
RIMS2	77.4913	4.34732	20.3552	1.39355e-36	N/A	N/A	N/A	N/A	9699	protein coding
LOC107986990	44.7569	4.28127	19.4442	1.37007e-24	N/A	N/A	N/A	N/A	107986990	lncRNA
CD24	395.559	3.99936	15.9929	1.6129e-53	598.153	5.86699	58.3633	1.4425e-131	100133941	protein coding
LEFTY2	670.786	3.9553	15.5119	2.15745e-60	N/A	N/A	N/A	N/A	7044	protein coding
SNORA48	264.377	3.87626	14.6849	0.00580462	231.183	4.25983	19.1574	2.8726e-05	652965	snoRNA
PPP4R4	46.8522	3.86956	14.6169	4.92831e-12	N/A	N/A	N/A	N/A	57718	protein coding
CAPN6	93.1905	3.86227	14.5432	3.5267e-16	983.944	5.55037	46.8628	2.88492e-193	827	protein coding
RNU4-1	236.837	3.81091	14.0346	0.00671517	331.476	2.13414	4.38975	8.05416e-07	26835	snRNA
SERTM2	211.008	3.802	13.9481	2.16767e-40	605.055	1.78279	3.44091	1.14311e-46	401613	protein coding
LRRN1	83.4807	3.76442	13.5895	3.90678e-24	N/A	N/A	N/A	N/A	57633	protein coding
GRPR	113.867	3.75483	13.4995	4.73757e-14	N/A	N/A	N/A	N/A	2925	protein coding
PRR16	98.0878	3.73244	13.2916	6.46594e-37	65.5814	2.90904	7.51118	4.57128e-53	51334	protein coding
HMGA1	254.606	3.71623	13.143	5.66677e-27	609.062	5.66853	50.8626	1.08911e-99	3159	protein coding
PI15	1274.54	3.71175	13.1023	1.33337e-149	261.142	2.45625	5.48788	4.59051e-72	51050	protein coding
HIST1H1D	77.5777	3.68893	12.8967	0.000293308	N/A	N/A	N/A	N/A	3007	protein coding
BEX1	74.8236	3.66986	12.7273	0.000316031	N/A	N/A	N/A	N/A	55859	protein coding
SNORD10	203.642	3.63329	12.4088	0.00987458	194.337	3.58417	11.9934	2.55816e-05	652966	snoRNA
HSPA6	78.8078	3.54537	11.6752	2.77332e-10	N/A	N/A	N/A	N/A	3310	protein coding
LOC105374357	60.1958	3.52445	11.5071	2.37874e-24	N/A	N/A	N/A	N/A	105374357	lncRNA
LOC105379524	57.4238	3.44788	10.9123	2.59899e-16	70.0787	2.89567	7.44188	7.68057e-41	105379524	lncRNA
USP32P2	63.6165	3.3709	10.3453	1.23036e-15	N/A	N/A	N/A	N/A	220594	transcribed pseudogene
PTH1R	51.7151	3.31451	9.94874	3.3919e-13	N/A	N/A	N/A	N/A	5745	protein coding
PCDHGB1	43.3179	3.29357	9.80538	4.61233e-11	N/A	N/A	N/A	N/A	56104	protein coding
TWIST1	389.323	3.28827	9.76938	3.67902e-31	261.783	3.01006	8.056	1.07478e-47	7291	protein coding
SATB2	149.016	3.28671	9.75885	1.49347e-50	47.4352	3.29849	9.83886	1.7433e-46	23314	protein coding
SCARNA5	3691.76	3.27967	9.71134	1.14631e-41	1846.87	1.73369	3.32578	4.52855e-27	677775	guide RNA
SLC39A8	63.2301	3.26617	9.62089	6.76165e-22	N/A	N/A	N/A	N/A	64116	protein coding
GABRE	361.254	3.25356	9.53717	6.19383e-84	89.711	1.20017	2.29767	8.90246e-18	2564	protein coding
COLCA1	56.0927	3.1172	8.67704	1.18032e-17	223.123	5.12254	34.8368	5.65622e-108	399948	protein coding
PCDH20	98.6018	3.06498	8.36856	2.53494e-22	45.4676	1.69297	3.23322	2.678e-16	64881	protein coding
NAALAD2	75.0953	3.03165	8.17744	1.02239e-19	N/A	N/A	N/A	N/A	10003	protein coding
IL1RL1	43.1453	2.96981	7.83431	2.29963e-12	N/A	N/A	N/A	N/A	9173	protein coding
LOC101928032_1	40.4901	2.96398	7.80273	0.000468214	N/A	N/A	N/A	N/A	101928032	lncRNA
BCAT1	147.229	2.93916	7.66962	1.28562e-58	75.2475	2.53203	5.78384	9.0268e-60	586	protein coding
LOC107985401	42.3859	2.92101	7.57379	0.000570241	N/A	N/A	N/A	N/A	107985401	lncRNA
CAMKK1	51.1458	2.90282	7.47888	9.50802e-21	N/A	N/A	N/A	N/A	84254	protein coding
PRDM1	68.3083	2.86842	7.30267	1.3172e-25	157.023	3.06929	8.39359	9.25691e-87	639	protein coding
DDIT4L	68.2263	2.83676	7.14416	6.02061e-10	N/A	N/A	N/A	N/A	115265	protein coding
STARD5	41.9978	2.81789	7.05132	3.10683e-11	N/A	N/A	N/A	N/A	80765	protein coding
PTHLH	54.9473	2.81733	7.04854	7.9645e-10	99.3707	3.5904	12.0453	8.2728e-38	5744	protein coding
LOC105372639	77.8344	2.81324	7.02859	1.46156e-23	N/A	N/A	N/A	N/A	105372639	lncRNA
ATRNL1	51.5352	2.79602	6.94522	3.90456e-45	N/A	N/A	N/A	N/A	26033	protein coding
PCDHGB2	69.9164	2.77032	6.82258	5.26888e-16	N/A	N/A	N/A	N/A	56103	protein coding
LNCSRLR	44.7464	2.76571	6.80081	0.00728771	N/A	N/A	N/A	N/A	109729161	lncRNA
ADAMTS9	240.672	2.75407	6.74618	9.66061e-56	188.83	1.1037	2.14906	4.40052e-18	56999	protein coding
NFIL3	345.36	2.6973	6.48588	3.24526e-37	N/A	N/A	N/A	N/A	4783	protein coding
LOC101929141	313.248	2.69255	6.46456	1.40269e-19	N/A	N/A	N/A	N/A	101929141	protein coding
CLDN15	40.5684	2.6638	6.337	1.32698e-05	N/A	N/A	N/A	N/A	24146	protein coding
PRLR	323.145	2.65837	6.31319	2.70094e-77	136.361	1.47708	2.78385	4.62694e-31	5618	protein coding
LOC105372964	69.5811	2.64521	6.25587	7.5974e-17	N/A	N/A	N/A	N/A	105372964	lncRNA
DNAJB1	567.449	2.64356	6.2487	2.56527e-59	N/A	N/A	N/A	N/A	3337	protein coding
LOC105378077	107.513	2.63829	6.22594	2.729e-39	N/A	N/A	N/A	N/A	105378077	lncRNA
KCTD3	491.465	2.6262	6.174	3.55494e-55	N/A	N/A	N/A	N/A	51133	protein coding
SNORD3A	8856.01	2.58104	5.98372	6.35987e-53	7191.17	2.0598	4.1693	7.19161e-53	780851	snoRNA
LOC105372470	44.7804	2.57802	5.97119	0.00250188	N/A	N/A	N/A	N/A	105372470	lncRNA
HIF3A	202.487	2.57181	5.94554	1.94573e-48	46.8471	1.00707	2.00982	1.67688e-10	64344	protein coding
TNFRSF21	113.244	2.55364	5.87115	4.27049e-19	129.178	1.33305	2.51936	8.11104e-18	27242	protein coding
VCAN	787.509	2.52829	5.76886	3.0596e-89	602.886	1.88092	3.6831	5.03603e-57	1462	protein coding
PMS2P4	115.72	2.50774	5.6873	2.7847e-06	N/A	N/A	N/A	N/A	5382	transcribed pseudogene
ADAMTS1	1077.3	2.48256	5.5889	1.59348e-76	N/A	N/A	N/A	N/A	9510	protein coding
ATF3	662.211	2.48161	5.5852	2.47587e-57	120.733	-2.16258	-4.47715	2.06007e-40	467	protein coding
CLCF1	68.6861	2.4791	5.57548	2.71624e-07	N/A	N/A	N/A	N/A	23529	protein coding
ADAMTSL4	77.872	2.47181	5.5474	8.53168e-19	N/A	N/A	N/A	N/A	54507	protein coding
STAG3L4	101.933	2.46775	5.5318	2.00677e-11	N/A	N/A	N/A	N/A	64940	transcribed pseudogene
ITGB8	94.6559	2.45133	5.4692	1.02606e-33	N/A	N/A	N/A	N/A	3696	protein coding
CCDC144B	260.182	2.42221	5.3599	2.23762e-53	N/A	N/A	N/A	N/A	284047	transcribed pseudogene
CCL2	225.844	2.40507	5.29661	5.79575e-09	N/A	N/A	N/A	N/A	6347	protein coding
LOC105378281	45.1069	2.39242	5.25036	8.18687e-06	N/A	N/A	N/A	N/A	105378281	lncRNA
SMIM29	139.65	2.39134	5.24644	7.13522e-09	136.105	2.42103	5.35555	5.89221e-19	221491	protein coding
SMOX	42.3255	2.38321	5.21695	2.65615e-06	N/A	N/A	N/A	N/A	54498	protein coding
FOSB	2004.99	2.37488	5.18692	1.21243e-76	246.482	-2.79418	-6.93636	4.72944e-78	2354	protein coding
WHRN	85.1275	2.35052	5.10008	2.06277e-26	60.5504	1.07455	2.10607	5.63587e-13	25861	protein coding
LOC107986148	136.148	2.34472	5.07961	4.09346e-18	N/A	N/A	N/A	N/A	107986148	lncRNA
PWWP3B	134.435	2.3352	5.04621	2.26066e-23	199.652	2.22748	4.68316	3.94243e-49	139221	protein coding
EFS	86.6851	2.32327	5.00465	8.54974e-13	N/A	N/A	N/A	N/A	10278	protein coding
C20orf27	65.2986	2.323	5.0037	1.70574e-07	N/A	N/A	N/A	N/A	54976	protein coding
MB21D2	66.0294	2.31753	4.9848	3.41436e-10	N/A	N/A	N/A	N/A	151963	protein coding
SELE	89.0353	2.3063	4.94613	2.32912e-15	N/A	N/A	N/A	N/A	6401	protein coding
BMF	60.5675	2.30628	4.94605	8.06613e-14	85.2027	2.70413	6.51665	6.6103e-41	90427	protein coding
TPSAB1	67.3412	2.30574	4.9442	5.6292e-05	70.2988	-4.71908	-26.3381	7.69013e-15	7177	protein coding
TAS2R19	45.1182	2.3052	4.94236	0.0020426	N/A	N/A	N/A	N/A	259294	protein coding
PTGER2	90.0258	2.29591	4.91064	7.13688e-11	N/A	N/A	N/A	N/A	5732	protein coding
COPG2IT1	63.7172	2.28554	4.87546	8.76213e-11	91.7577	3.21677	9.29701	6.35181e-37	53844	lncRNA
CCDC171	70.1159	2.28105	4.86032	1.4764e-39	75.673	3.19051	9.12932	7.0211e-97	203238	protein coding
GRK3	89.9452	2.27345	4.83479	4.37377e-29	62.985	1.08139	2.11607	6.31594e-14	157	protein coding
NR4A2	52.1885	2.26951	4.82159	2.15154e-09	N/A	N/A	N/A	N/A	4929	protein coding
PLPP3	469.384	2.26822	4.81727	7.75743e-41	N/A	N/A	N/A	N/A	8613	protein coding
RAD51B	99.9048	2.26005	4.79007	8.66412e-31	132.152	2.36528	5.15253	6.27387e-61	5890	protein coding
PMS2P7	128.231	2.24063	4.72604	3.1357e-05	N/A	N/A	N/A	N/A	100101440	transcribed pseudogene
TAS2R30	77.6607	2.2311	4.6949	9.98984e-05	N/A	N/A	N/A	N/A	259293	protein coding
RPRM	59.5543	2.22723	4.68235	3.51571e-05	N/A	N/A	N/A	N/A	56475	protein coding
LOC107985216	125.664	2.21733	4.65032	1.89326e-29	N/A	N/A	N/A	N/A	107985216	lncRNA
ERVK13-1	143.384	2.19767	4.58739	2.29716e-34	N/A	N/A	N/A	N/A	100507321	lncRNA
TUB	132.283	2.18244	4.5392	2.33078e-29	N/A	N/A	N/A	N/A	7275	protein coding
NEURL1	46.4827	2.16445	4.48296	6.19563e-15	N/A	N/A	N/A	N/A	9148	protein coding
PCDHGB8P	51.053	2.15527	4.45453	9.03151e-06	N/A	N/A	N/A	N/A	56120	transcribed pseudogene
KSR1	82.038	2.15456	4.45231	1.95065e-28	55.9922	1.05573	2.07877	1.69347e-13	8844	protein coding
ADGRB3	64.0755	2.1535	4.44906	5.00954e-16	N/A	N/A	N/A	N/A	577	protein coding
TIPARP	139.407	2.14784	4.43162	6.27577e-22	N/A	N/A	N/A	N/A	25976	protein coding
FGFR2	63.1786	2.14209	4.41401	2.61258e-20	N/A	N/A	N/A	N/A	2263	protein coding
CPA3	112.083	2.13189	4.38292	1.63599e-09	N/A	N/A	N/A	N/A	1359	protein coding
HOXA13	89.8301	2.123	4.35598	1.37035e-17	59.1821	2.41561	5.33544	2.49867e-29	3209	protein coding
ITGA9	151.26	2.10552	4.30354	1.18554e-32	394.812	2.91542	7.54447	1.02669e-108	3680	protein coding
IFT88	57.2072	2.10491	4.3017	3.57391e-14	N/A	N/A	N/A	N/A	8100	protein coding
NTN1	40.8857	2.0984	4.28234	2.80546e-11	93.3406	2.94794	7.71649	3.61316e-53	9423	protein coding
PEG3	200.523	2.09699	4.27816	9.20612e-45	105.52	1.14876	2.21723	1.13535e-18	5178	protein coding
LOC440434	64.3338	2.0962	4.27583	6.55592e-06	N/A	N/A	N/A	N/A	440434	transcribed pseudogene
PLEKHA5	223.908	2.07671	4.21845	1.66763e-50	N/A	N/A	N/A	N/A	54477	protein coding
COL27A1	195.811	2.06431	4.18234	4.88899e-39	143.723	2.2174	4.65053	3.58568e-56	85301	protein coding
CTSG	49.778	2.0632	4.17912	0.00226783	N/A	N/A	N/A	N/A	1511	protein coding
TMEM100	64.2301	2.05654	4.15986	6.75342e-08	N/A	N/A	N/A	N/A	55273	protein coding
GUSBP3	48.5799	2.0559	4.15803	0.00014301	N/A	N/A	N/A	N/A	653188	transcribed pseudogene
BCL2	249.689	2.05569	4.15744	7.00536e-46	139.367	1.05415	2.0765	9.76408e-17	596	protein coding
N6AMT1	52.9748	2.04051	4.1139	1.58698e-20	N/A	N/A	N/A	N/A	29104	protein coding
SLX1A-SULT1A3	41.8378	2.03711	4.10423	2.87185e-05	N/A	N/A	N/A	N/A	100526830	lncRNA
SALL1	54.7497	2.02723	4.07621	2.29e-12	N/A	N/A	N/A	N/A	6299	protein coding
C9orf47	43.0908	2.02629	4.07357	1.18408e-09	44.3717	2.61063	6.10769	5.76633e-25	286223	protein coding
LOC105369760	54.0069	2.0261	4.07303	0.00108717	N/A	N/A	N/A	N/A	105369760	lncRNA
TAS2R4	61.6879	2.0261	4.07303	0.00108717	N/A	N/A	N/A	N/A	50832	protein coding
SNORA73A	264.377	2.00539	4.01498	0.00123037	260.155	1.59637	3.02381	7.27423e-06	6080	snoRNA
SCARNA6	307.114	2.00415	4.01151	9.09219e-05	384.197	1.52326	2.87441	9.86057e-09	677772	guide RNA
SUZ12P1	62.5399	1.99575	3.98824	5.3418e-10	N/A	N/A	N/A	N/A	440423	transcribed pseudogene
PAPLN	98.0217	1.99085	3.97472	1.388e-20	N/A	N/A	N/A	N/A	89932	protein coding
COL4A5	416.902	1.99038	3.9734	1.15888e-45	N/A	N/A	N/A	N/A	1287	protein coding
ADAMTS9-AS2	216.438	1.99023	3.97299	2.01245e-17	N/A	N/A	N/A	N/A	100507098	lncRNA
RGS1	72.7427	1.98445	3.95712	2.09014e-05	N/A	N/A	N/A	N/A	5996	protein coding
BTG1	385.171	1.98197	3.95032	4.68043e-37	N/A	N/A	N/A	N/A	694	protein coding
CCDC144A	141.521	1.97552	3.93269	3.84417e-39	N/A	N/A	N/A	N/A	9720	protein coding
IGFBP3	1379.16	1.96842	3.91339	1.83947e-47	N/A	N/A	N/A	N/A	3486	protein coding
LIN7A	65.4631	1.96765	3.91131	3.11117e-15	N/A	N/A	N/A	N/A	8825	protein coding
NR4A1	193.348	1.96604	3.90695	1.65449e-34	N/A	N/A	N/A	N/A	3164	protein coding
TAS2R3	40.3409	1.96394	3.90127	0.00375493	N/A	N/A	N/A	N/A	50831	protein coding
GDAP1	61.9934	1.96348	3.90002	1.16362e-11	N/A	N/A	N/A	N/A	54332	protein coding
MEG3	300.219	1.96115	3.89371	2.45121e-45	N/A	N/A	N/A	N/A	55384	lncRNA
NFKBIZ	239.792	1.96106	3.89348	2.25193e-27	N/A	N/A	N/A	N/A	64332	protein coding
RASA3	104.053	1.94072	3.83898	7.67865e-19	68.9287	1.24534	2.37074	2.46612e-14	22821	protein coding
KCNQ1OT1	106.618	1.93961	3.83602	1.90192e-56	47.6101	1.47203	2.77411	8.98845e-35	10984	lncRNA
RNF133	149.106	1.93222	3.81643	3.73756e-09	N/A	N/A	N/A	N/A	168433	protein coding
TMEM63A	85.4409	1.9131	3.76617	2.26575e-16	N/A	N/A	N/A	N/A	9725	protein coding
SOCS3	649.399	1.88709	3.69889	1.33673e-34	N/A	N/A	N/A	N/A	9021	protein coding
SNED1	50.496	1.88531	3.69433	3.06165e-19	N/A	N/A	N/A	N/A	25992	protein coding
GSDMB	55.2429	1.88292	3.6882	2.75961e-05	42.6237	1.11721	2.16928	4.32774e-05	55876	protein coding
ABCG2	79.8948	1.87932	3.67902	1.2452e-15	N/A	N/A	N/A	N/A	9429	protein coding
SNORD94	364.724	1.87447	3.66667	0.00261582	N/A	N/A	N/A	N/A	692225	snoRNA
MBOAT1	61.8744	1.87137	3.6588	3.20721e-13	N/A	N/A	N/A	N/A	154141	protein coding
GEM	685.834	1.87086	3.6575	4.91826e-33	N/A	N/A	N/A	N/A	2669	protein coding
RHOU	147.119	1.87061	3.65688	8.88182e-20	91.737	1.50025	2.82891	1.61456e-19	58480	protein coding
OCLM	46.6547	1.85735	3.62342	0.00628907	N/A	N/A	N/A	N/A	10896	protein coding
MDM1	60.5382	1.8547	3.61678	7.4128e-15	68.8811	1.67607	3.19556	5.12989e-25	56890	protein coding
RARG	68.2141	1.83201	3.56033	8.29988e-10	N/A	N/A	N/A	N/A	5916	protein coding
MAPK8IP1P2	67.9697	1.82387	3.5403	7.00184e-06	N/A	N/A	N/A	N/A	644172	transcribed pseudogene
DANT2	73.2067	1.82307	3.53833	1.70763e-07	N/A	N/A	N/A	N/A	642776	lncRNA
TRIB1	84.1229	1.81174	3.51066	3.02642e-12	N/A	N/A	N/A	N/A	10221	protein coding
COMMD3-BMI1	62.5046	1.80118	3.48505	8.2023e-09	N/A	N/A	N/A	N/A	100532731	protein coding
CHRDL2	455.676	1.79826	3.47801	6.82481e-28	N/A	N/A	N/A	N/A	25884	protein coding
PAPPA	69.3719	1.79476	3.46959	5.03193e-21	N/A	N/A	N/A	N/A	5069	protein coding
LOC101928020	40.6338	1.79033	3.45893	0.00101299	N/A	N/A	N/A	N/A	101928020	lncRNA
SLC22A17	105.774	1.78646	3.44968	1.32723e-15	46.5969	1.30488	2.47064	1.87081e-11	51310	protein coding
TTLL3	68.5486	1.78569	3.44783	1.61477e-11	N/A	N/A	N/A	N/A	26140	protein coding
IL11RA	59.5391	1.7826	3.44047	2.13892e-05	N/A	N/A	N/A	N/A	3590	protein coding
JPH1	58.9232	1.78058	3.43564	2.04406e-10	N/A	N/A	N/A	N/A	56704	protein coding
LOC105375337	45.8322	1.78009	3.43447	0.00437332	N/A	N/A	N/A	N/A	105375337	lncRNA
ZNF117	50.1384	1.77967	3.43348	5.4986e-15	110.058	2.06705	4.1903	3.96925e-46	51351	protein coding
MS4A2	44.5361	1.75546	3.37635	9.80573e-08	N/A	N/A	N/A	N/A	2206	protein coding
IRS2	84.3114	1.73435	3.3273	5.80269e-19	77.3572	1.09401	2.13467	2.03501e-14	8660	protein coding
ZDHHC14	91.0739	1.73385	3.32615	5.48943e-23	N/A	N/A	N/A	N/A	79683	protein coding
ZNF248	62.2915	1.73016	3.31765	6.59834e-22	N/A	N/A	N/A	N/A	57209	protein coding
LOC105376033	129.722	1.72711	3.31065	2.10887e-08	57.8465	1.05394	2.07619	2.49066e-05	105376033	lncRNA
TYW1	111.345	1.72667	3.30964	7.02631e-21	N/A	N/A	N/A	N/A	55253	protein coding
HSPA1B	2532.22	1.71972	3.29371	6.46398e-43	N/A	N/A	N/A	N/A	3304	protein coding
ERN1	56.1167	1.71346	3.27947	2.11585e-17	46.0496	1.25727	2.39042	1.51627e-16	2081	protein coding
ZNF3	53.8987	1.7125	3.27729	1.639e-09	74.4874	1.35024	2.54955	1.26752e-15	7551	protein coding
APCDD1	47.5974	1.71188	3.27587	1.03943e-14	N/A	N/A	N/A	N/A	147495	protein coding
STRADB	42.6149	1.70989	3.27137	8.46904e-05	N/A	N/A	N/A	N/A	55437	protein coding
LOC112268282	133.266	1.70063	3.25044	8.55099e-12	N/A	N/A	N/A	N/A	112268282	lncRNA
CSRNP1	107.087	1.69949	3.24786	5.91451e-13	72.5449	-1.97115	-3.92081	4.92609e-27	64651	protein coding
LINC00473	54.0919	1.69872	3.24612	5.89512e-06	N/A	N/A	N/A	N/A	90632	lncRNA
CD69	60.5732	1.68469	3.21472	6.21919e-05	N/A	N/A	N/A	N/A	969	protein coding
N4BP2	61.215	1.68464	3.21461	1.67584e-19	46.4974	1.82212	3.536	9.09385e-31	55728	protein coding
PCDHB5	50.7045	1.67821	3.20032	3.69406e-07	N/A	N/A	N/A	N/A	26167	protein coding
UBE2Q2P2	42.5911	1.67578	3.19492	0.00119237	N/A	N/A	N/A	N/A	100134869	transcribed pseudogene
PCDHGB7	137.517	1.66968	3.18145	5.5255e-18	N/A	N/A	N/A	N/A	56099	protein coding
ARID5A	114.122	1.66379	3.16848	4.3439e-16	63.3962	-1.56106	-2.95071	2.3898e-21	10865	protein coding
CUL7	56.4326	1.66328	3.16735	5.44602e-11	57.7682	1.03083	2.0432	3.2561e-10	9820	protein coding
LOC101927935	65.1713	1.66324	3.16727	1.57872e-05	N/A	N/A	N/A	N/A	101927935	lncRNA
ENOSF1	60.192	1.66258	3.16582	4.52213e-14	N/A	N/A	N/A	N/A	55556	protein coding
HSPH1	217.114	1.66205	3.16465	1.02834e-24	N/A	N/A	N/A	N/A	10808	protein coding
PSD3	57.0683	1.65911	3.15823	1.97831e-24	N/A	N/A	N/A	N/A	23362	protein coding
H19	65.0507	1.64476	3.12697	6.43639e-07	217.024	3.00325	8.01807	2.09835e-53	283120	lncRNA
PCDHGB6	43.7212	1.63775	3.11179	7.47673e-08	N/A	N/A	N/A	N/A	56100	protein coding
SCARNA12	752.005	1.63775	3.11179	7.47673e-08	N/A	N/A	N/A	N/A	677777	guide RNA
CADPS2	728.734	1.63703	3.11026	1.1496e-37	87.9173	-1.25566	-2.38777	2.34883e-19	93664	protein coding
KITLG	150.961	1.63245	3.10038	1.63523e-19	50.9432	-1.40554	-2.64918	3.9942e-17	4254	protein coding
MAML3	67.9097	1.62632	3.08724	8.95742e-14	N/A	N/A	N/A	N/A	55534	protein coding
POLR3F	41.6359	1.61552	3.06422	0.000127469	N/A	N/A	N/A	N/A	10621	protein coding
ROR2	61.3713	1.60989	3.05228	1.20125e-13	N/A	N/A	N/A	N/A	4920	protein coding
ZNF518A	96.4117	1.60958	3.05163	4.04008e-25	N/A	N/A	N/A	N/A	9849	protein coding
PCDHGA11	43.5771	1.60443	3.04077	5.43475e-09	N/A	N/A	N/A	N/A	56105	protein coding
MPLKIP	40.2441	1.60128	3.03413	2.92529e-10	N/A	N/A	N/A	N/A	136647	protein coding
USP32P1	124.022	1.60066	3.03281	7.01236e-14	N/A	N/A	N/A	N/A	162632	transcribed pseudogene
ZFYVE16	178.832	1.59764	3.02647	6.74893e-31	N/A	N/A	N/A	N/A	9765	protein coding
ZNF154	67.7958	1.59619	3.02344	1.47107e-13	N/A	N/A	N/A	N/A	7710	protein coding
PIM1	188.086	1.59318	3.01713	3.02176e-14	312.883	1.11499	2.16593	3.0942e-16	5292	protein coding
LINC02076	65.0037	1.59057	3.01169	2.3673e-05	N/A	N/A	N/A	N/A	400579	lncRNA
DHRSX_1	49.8205	1.58592	3.002	1.57403e-05	N/A	N/A	N/A	N/A	207063	protein coding
LOC102724814	49.8455	1.58253	2.99494	1.75398e-06	N/A	N/A	N/A	N/A	102724814	lncRNA
ADRA2C	62.9468	1.58172	2.99327	1.05162e-05	N/A	N/A	N/A	N/A	152	protein coding
GPBP1	280.175	1.57961	2.98888	1.16061e-23	N/A	N/A	N/A	N/A	65056	protein coding
ALAS1	51.8449	1.577	2.98348	1.76673e-05	N/A	N/A	N/A	N/A	211	protein coding
SRGN	76.4429	1.56755	2.96401	8.43773e-08	N/A	N/A	N/A	N/A	5552	protein coding
MRPS31	55.0526	1.56749	2.96389	0.000206132	N/A	N/A	N/A	N/A	10240	protein coding
LOC112268177	61.4054	1.56719	2.96326	6.34052e-07	N/A	N/A	N/A	N/A	112268177	lncRNA
LOC284454	437.293	1.56293	2.95453	1.02125e-32	64.9295	-1.12637	-2.18308	9.82518e-16	284454	lncRNA
PARP2	137.347	1.5595	2.94752	1.19202e-10	124.381	1.03102	2.04347	6.68352e-10	10038	protein coding
HAND2-AS1	112.96	1.55397	2.93623	2.92987e-18	N/A	N/A	N/A	N/A	79804	lncRNA
SLC5A3	147.915	1.55118	2.93058	1.26689e-25	119.417	1.59374	3.01831	1.55352e-33	6526	protein coding
AR	189.278	1.53698	2.90187	2.77412e-28	N/A	N/A	N/A	N/A	367	protein coding
DLG4	44.2177	1.53553	2.89895	5.06679e-11	N/A	N/A	N/A	N/A	1742	protein coding
LOC112268100	53.7334	1.53503	2.89793	1.59745e-07	N/A	N/A	N/A	N/A	112268100	lncRNA
KIT	76.5717	1.53258	2.89303	1.28493e-11	N/A	N/A	N/A	N/A	3815	protein coding
GPRASP2	67.0419	1.53153	2.89093	6.85144e-09	N/A	N/A	N/A	N/A	114928	protein coding
GLB1L2	45.4605	1.52953	2.88692	1.77684e-07	N/A	N/A	N/A	N/A	89944	protein coding
S1PR3	59.8969	1.52793	2.88372	1.04995e-08	120.695	2.43682	5.41447	3.73574e-42	1903	protein coding
JUNB	554.758	1.52581	2.87948	6.39966e-20	N/A	N/A	N/A	N/A	3726	protein coding
CEBPB	183.985	1.52431	2.8765	2.21957e-11	N/A	N/A	N/A	N/A	1051	protein coding
COQ5	40.5884	1.52088	2.86966	0.000815367	N/A	N/A	N/A	N/A	84274	protein coding
LOC107987234	77.0126	1.51629	2.86054	6.72025e-11	N/A	N/A	N/A	N/A	107987234	lncRNA
ZRANB2	643.338	1.51425	2.85649	1.77769e-25	N/A	N/A	N/A	N/A	9406	protein coding
MAPK8IP3	83.2188	1.51363	2.85527	7.80433e-17	N/A	N/A	N/A	N/A	23162	protein coding
PTCD3	75.7397	1.51153	2.85113	2.3986e-13	N/A	N/A	N/A	N/A	55037	protein coding
ZNF814	53.2225	1.50764	2.84344	3.75933e-10	N/A	N/A	N/A	N/A	730051	protein coding
ORMDL3	133.256	1.50503	2.83831	8.04278e-13	N/A	N/A	N/A	N/A	94103	protein coding
PARP6	76.3205	1.50117	2.83073	1.39241e-08	N/A	N/A	N/A	N/A	56965	protein coding
MYNN	59.2594	1.5008	2.83	8.26792e-10	N/A	N/A	N/A	N/A	55892	protein coding
ZNF559	56.5816	1.5008	2.83	8.26792e-10	N/A	N/A	N/A	N/A	84527	protein coding
COL21A1	129.539	1.49643	2.82144	2.43474e-15	N/A	N/A	N/A	N/A	81578	protein coding
DIS3L2	60.6091	1.4937	2.81611	7.42957e-10	N/A	N/A	N/A	N/A	129563	protein coding
TWIST2	128.486	1.49165	2.81211	6.50499e-08	N/A	N/A	N/A	N/A	117581	protein coding
LOC112267869	51.0325	1.49118	2.81119	0.00104302	N/A	N/A	N/A	N/A	112267869	lncRNA
RBM4B	55.6736	1.48761	2.80424	7.49764e-06	N/A	N/A	N/A	N/A	83759	protein coding
SMA4	114.056	1.48353	2.79633	2.08819e-08	58.4877	1.07948	2.11327	9.0182e-07	11039	transcribed pseudogene
ITPR2	149.066	1.48197	2.7933	2.22698e-25	N/A	N/A	N/A	N/A	3709	protein coding
SOX4	299.399	1.47226	2.77457	2.98541e-22	1548.55	2.7888	6.91054	1.79578e-117	6659	protein coding
ANAPC5	143.775	1.4682	2.76676	7.35564e-11	N/A	N/A	N/A	N/A	51433	protein coding
ORMDL1	55.9288	1.46667	2.76383	8.24192e-07	N/A	N/A	N/A	N/A	94101	protein coding
SCARNA28	4382.66	1.46648	2.76346	2.96214e-17	2873.66	1.0704	2.10001	2.35116e-13	106633801	guide RNA
MIER3	115.024	1.46499	2.76061	2.0588e-14	N/A	N/A	N/A	N/A	166968	protein coding
MIR99AHG	188.109	1.45941	2.74996	1.18205e-21	N/A	N/A	N/A	N/A	388815	lncRNA
CDC25B	111.645	1.45858	2.74837	1.69216e-12	N/A	N/A	N/A	N/A	994	protein coding
NPR2	53.5225	1.45783	2.74694	1.94624e-09	N/A	N/A	N/A	N/A	4882	protein coding
UGCG	121.015	1.45564	2.74278	3.04721e-14	138.418	1.18357	2.27139	6.47925e-17	7357	protein coding
SPACA6	119.316	1.45361	2.73892	7.8945e-18	45.991	1.26493	2.40315	2.01605e-14	147650	protein coding
HPGD	88.3984	1.45257	2.73695	5.58909e-11	N/A	N/A	N/A	N/A	3248	protein coding
NHS	95.7625	1.4524	2.73663	4.94048e-18	N/A	N/A	N/A	N/A	4810	protein coding
USP40	51.7682	1.452	2.73586	1.05495e-11	N/A	N/A	N/A	N/A	55230	protein coding
COLEC12	143.828	1.45191	2.7357	9.67508e-17	92.3705	1.25023	2.3788	9.66217e-17	81035	protein coding
CCNL1	210.874	1.4454	2.72338	2.47995e-19	N/A	N/A	N/A	N/A	57018	protein coding
ZMYM2	133.974	1.44348	2.71977	1.62135e-25	110.694	1.16578	2.24354	8.12932e-21	7750	protein coding
RNU4-2	2463.77	1.43936	2.712	6.34939e-10	3033.73	3.06811	8.38674	4.86314e-45	26834	snRNA
HIST1H4H	455.944	1.43659	2.7068	3.8807e-06	N/A	N/A	N/A	N/A	8365	protein coding
P4HA2	107.754	1.43477	2.70339	1.27245e-13	N/A	N/A	N/A	N/A	8974	protein coding
NAXD	50.9731	1.43379	2.70156	1.64049e-05	N/A	N/A	N/A	N/A	55739	protein coding
TEX10	44.8758	1.43379	2.70156	1.64049e-05	54.5716	1.13036	2.18913	1.57686e-08	54881	protein coding
RHOB	2482.93	1.43095	2.69624	1.06269e-30	783.767	-1.00573	-2.00796	1.62068e-16	388	protein coding
NFATC4	154.869	1.42881	2.69225	1.05224e-17	N/A	N/A	N/A	N/A	4776	protein coding
LOC101929285	57.4083	1.42667	2.68826	2.49721e-07	N/A	N/A	N/A	N/A	101929285	lncRNA
EPHB4	173.672	1.42407	2.68342	1.07198e-15	N/A	N/A	N/A	N/A	2050	protein coding
DNAJA4	44.322	1.42136	2.67838	1.3812e-05	N/A	N/A	N/A	N/A	55466	protein coding
NAA16	61.2792	1.41382	2.66441	3.17838e-15	N/A	N/A	N/A	N/A	79612	protein coding
SNX21	62.2969	1.4079	2.6535	5.49461e-09	N/A	N/A	N/A	N/A	90203	protein coding
COL4A6	117.159	1.4066	2.65111	1.50073e-17	88.3653	1.086	2.12284	5.31947e-15	1288	protein coding
SPCS3	288.679	1.40385	2.64606	6.71789e-20	552.487	2.62569	6.17181	5.72743e-88	60559	protein coding
ATPSCKMT	61.6849	1.39988	2.6388	2.67469e-06	N/A	N/A	N/A	N/A	134145	protein coding
AKNA	82.2426	1.39819	2.63571	6.513e-15	N/A	N/A	N/A	N/A	80709	protein coding
CHORDC1	191.8	1.39719	2.63388	1.07126e-14	N/A	N/A	N/A	N/A	26973	protein coding
TTN-AS1	44.4351	1.39602	2.63175	2.12034e-08	N/A	N/A	N/A	N/A	100506866	lncRNA
ATR	42.2046	1.39021	2.62118	9.61346e-10	N/A	N/A	N/A	N/A	545	protein coding
AKT2	85.8144	1.38965	2.62016	8.28984e-15	N/A	N/A	N/A	N/A	208	protein coding
LOC100129917	97.0418	1.38887	2.61874	8.31873e-06	71.9947	1.04148	2.05833	3.49793e-06	100129917	lncRNA
CTNNB1	812.186	1.38707	2.61548	1.92354e-26	N/A	N/A	N/A	N/A	1499	protein coding
ERF	118.056	1.38144	2.60529	7.80478e-10	N/A	N/A	N/A	N/A	2077	protein coding
LOC107987098	61.0394	1.3792	2.60123	5.31017e-10	42.0817	2.04794	4.13516	6.76663e-23	107987098	protein coding
INTS6	58.4021	1.37899	2.60086	9.31094e-20	N/A	N/A	N/A	N/A	26512	protein coding
SCD	61.2427	1.37784	2.59879	5.67286e-09	151.559	3.07685	8.4377	5.251e-67	6319	protein coding
KANSL2	54.1454	1.37531	2.59424	7.22167e-05	N/A	N/A	N/A	N/A	54934	protein coding
PDE7B	94.1152	1.37477	2.59327	6.8985e-12	N/A	N/A	N/A	N/A	27115	protein coding
SNHG1	126.026	1.37077	2.58609	2.41335e-06	76.3437	1.14656	2.21385	9.06995e-07	23642	lncRNA
SNORA73B	228.267	1.3702	2.58506	0.0131856	N/A	N/A	N/A	N/A	26768	snoRNA
LIMK1	40.6024	1.36972	2.5842	4.01065e-05	58.2051	1.35949	2.56594	1.03688e-11	3984	protein coding
AGER	46.161	1.36741	2.58007	0.00090731	N/A	N/A	N/A	N/A	177	protein coding
RNF148	115.652	1.36725	2.57978	3.00354e-05	N/A	N/A	N/A	N/A	378925	protein coding
ZNF587B	78.2428	1.36714	2.57959	9.18984e-08	N/A	N/A	N/A	N/A	100293516	protein coding
WDR19	102.623	1.36689	2.57913	1.36446e-13	62.5313	1.02911	2.04076	4.95511e-11	57728	protein coding
IGF2	413.61	1.36482	2.57544	2.47652e-24	1796.78	3.82402	14.1626	9.15785e-214	3481	protein coding
ZBED3	115.146	1.35747	2.56236	1.39493e-15	N/A	N/A	N/A	N/A	84327	protein coding
ZNF740	57.1691	1.35563	2.55908	2.39779e-12	N/A	N/A	N/A	N/A	283337	protein coding
AHI1	99.2813	1.35557	2.55899	4.82373e-16	N/A	N/A	N/A	N/A	54806	protein coding
LOC112268256	55.7595	1.35133	2.55147	0.000738033	N/A	N/A	N/A	N/A	112268256	lncRNA
LDB1	169.956	1.35014	2.54937	2.82877e-14	N/A	N/A	N/A	N/A	8861	protein coding
PCDHGA9	44.1761	1.34899	2.54734	1.51631e-06	N/A	N/A	N/A	N/A	56107	protein coding
DDX39B	336.346	1.34891	2.54719	3.42276e-14	N/A	N/A	N/A	N/A	7919	protein coding
PSPC1	110.1	1.3489	2.54719	1.9978e-17	N/A	N/A	N/A	N/A	55269	protein coding
ALG13	82.4176	1.34773	2.54511	1.31998e-16	N/A	N/A	N/A	N/A	79868	protein coding
DERL2	63.7953	1.34154	2.53422	1.0575e-09	43.6964	1.36947	2.58375	9.0676e-14	51009	protein coding
OBSL1	69.9112	1.34119	2.53361	4.15642e-12	N/A	N/A	N/A	N/A	23363	protein coding
SELENBP1	71.0477	1.33874	2.52931	2.41654e-06	N/A	N/A	N/A	N/A	8991	protein coding
HOXD9	393.386	1.33402	2.52104	4.47994e-14	N/A	N/A	N/A	N/A	3235	protein coding
LOC107985289	89.9486	1.33281	2.51892	3.26189e-07	N/A	N/A	N/A	N/A	107985289	lncRNA
PCID2	57.2648	1.32917	2.51259	1.60539e-13	N/A	N/A	N/A	N/A	55795	protein coding
TLCD5	64.2031	1.32547	2.50615	8.8113e-08	N/A	N/A	N/A	N/A	219902	protein coding
GNG10	149.909	1.3228	2.50151	7.3353e-06	N/A	N/A	N/A	N/A	2790	protein coding
LOC283922	55.7964	1.3203	2.49718	0.000105374	N/A	N/A	N/A	N/A	283922	transcribed pseudogene
RPS16P5	86.8977	1.31716	2.49176	1.06872e-07	N/A	N/A	N/A	N/A	647190	transcribed pseudogene
LOC440300	110.636	1.31388	2.48609	6.62202e-15	N/A	N/A	N/A	N/A	440300	transcribed pseudogene
ZNF516	157.295	1.30757	2.47525	2.73713e-19	N/A	N/A	N/A	N/A	9658	protein coding
DYRK3	41.9993	1.30502	2.47087	6.84336e-09	N/A	N/A	N/A	N/A	8444	protein coding
ANKRA2	68.952	1.30309	2.46757	4.0734e-05	N/A	N/A	N/A	N/A	57763	protein coding
GTF2H2C	66.4726	1.3025	2.46657	0.000131837	N/A	N/A	N/A	N/A	728340	protein coding
TDG	73.0996	1.29955	2.46152	6.54408e-07	58.0934	1.36609	2.57771	2.1435e-11	6996	protein coding
GIGYF1	131.225	1.29943	2.46131	4.58483e-16	N/A	N/A	N/A	N/A	64599	protein coding
LOC105369228	52.0943	1.29655	2.4564	1.94275e-05	N/A	N/A	N/A	N/A	105369228	lncRNA
DNAJC9	55.2945	1.29352	2.45126	0.000147449	N/A	N/A	N/A	N/A	23234	protein coding
LRPAP1	56.869	1.28822	2.44227	3.36877e-13	N/A	N/A	N/A	N/A	4043	protein coding
METTL17	46.7966	1.28519	2.43715	0.00260376	N/A	N/A	N/A	N/A	64745	protein coding
PAXBP1	95.653	1.2843	2.43563	6.28645e-10	N/A	N/A	N/A	N/A	94104	protein coding
ZNF10	50.7632	1.2789	2.42654	1.60117e-06	N/A	N/A	N/A	N/A	7556	protein coding
RPL39	502.316	1.27504	2.42005	5.80606e-06	404.832	1.30054	2.4632	1.39257e-09	6170	protein coding
TIA1	236.443	1.26896	2.40988	1.18178e-20	204.461	1.16179	2.23735	8.33882e-21	7072	protein coding
TMEM65	133.14	1.26819	2.40859	1.69348e-11	79.1407	1.05201	2.07342	1.03908e-10	157378	protein coding
HNRNPA2B1	2853.34	1.26792	2.40814	2.19102e-26	N/A	N/A	N/A	N/A	3181	protein coding
RABGGTB	161.503	1.26786	2.40804	2.12844e-07	N/A	N/A	N/A	N/A	5876	protein coding
ZNF44	40.9013	1.26562	2.40431	1.6091e-12	N/A	N/A	N/A	N/A	51710	protein coding
NAA25	64.0208	1.26504	2.40335	1.24044e-10	N/A	N/A	N/A	N/A	80018	protein coding
PRPF39	59.5072	1.26125	2.39703	3.60318e-06	N/A	N/A	N/A	N/A	55015	protein coding
UBE2CP5	47.5118	1.26031	2.39548	0.0083663	N/A	N/A	N/A	N/A	100874260	transcribed pseudogene
LOC102723694	63.4984	1.25712	2.39018	2.28767e-12	N/A	N/A	N/A	N/A	102723694	lncRNA
PRPF3	116.102	1.25373	2.38458	6.68203e-13	N/A	N/A	N/A	N/A	9129	protein coding
MAOA	71.9039	1.2535	2.38419	4.54133e-09	N/A	N/A	N/A	N/A	4128	protein coding
TLE1	63.4214	1.24815	2.37537	2.71256e-07	N/A	N/A	N/A	N/A	7088	protein coding
LDLR	42.6771	1.24709	2.37362	1.51633e-06	N/A	N/A	N/A	N/A	3949	protein coding
GADD45A	197.109	1.24578	2.37146	4.32326e-07	301.451	1.27634	2.42224	1.64681e-15	1647	protein coding
PWARSN	144.767	1.24012	2.36219	6.02516e-07	97.3952	1.06973	2.09904	7.44474e-08	347746	lncRNA
LHFPL2	58.3789	1.24001	2.36201	7.14198e-10	87.1457	1.43596	2.70563	5.55231e-23	10184	protein coding
UNK	64.5085	1.23868	2.35982	6.64341e-11	N/A	N/A	N/A	N/A	85451	protein coding
ZBTB26	58.0755	1.23856	2.35962	4.13436e-07	N/A	N/A	N/A	N/A	57684	protein coding
TINF2	77.0799	1.23778	2.35835	2.88699e-05	N/A	N/A	N/A	N/A	26277	protein coding
THOC1	83.3258	1.23579	2.3551	6.32778e-08	N/A	N/A	N/A	N/A	9984	protein coding
FOS	4503.58	1.23526	2.35424	6.08447e-25	643.727	-2.8845	-7.38449	1.36861e-93	2353	protein coding
ARHGEF40	68.5394	1.23359	2.35151	3.16071e-10	N/A	N/A	N/A	N/A	55701	protein coding
SIK1B	55.6377	1.23284	2.3503	5.75144e-07	N/A	N/A	N/A	N/A	102724428	protein coding
DNAJC30	50.0398	1.23235	2.34949	0.00023735	N/A	N/A	N/A	N/A	84277	protein coding
MRPS35	92.9107	1.23146	2.34804	1.5597e-05	N/A	N/A	N/A	N/A	60488	protein coding
GSTA4	66.603	1.23111	2.34748	0.00124431	N/A	N/A	N/A	N/A	2941	protein coding
HSP90AA1	1522.23	1.22965	2.34511	1.47696e-23	N/A	N/A	N/A	N/A	3320	protein coding
GUSBP4	66.0415	1.22777	2.34205	5.39331e-08	N/A	N/A	N/A	N/A	375513	transcribed pseudogene
ZNF189	125.596	1.22715	2.34103	7.545e-14	N/A	N/A	N/A	N/A	7743	protein coding
RPL9	1400.21	1.22644	2.33989	5.32917e-16	N/A	N/A	N/A	N/A	6133	protein coding
LINC00894	44.6167	1.22473	2.33712	0.000120626	N/A	N/A	N/A	N/A	100272228	lncRNA
PARGP1	50.94	1.22454	2.33681	0.00421366	N/A	N/A	N/A	N/A	728407	transcribed pseudogene
DTWD1	55.5054	1.22226	2.33312	2.22902e-14	N/A	N/A	N/A	N/A	56986	protein coding
FAM49A	41.2787	1.22153	2.33194	4.80056e-06	N/A	N/A	N/A	N/A	81553	protein coding
SMG1P6	130.162	1.21819	2.32655	5.65504e-09	N/A	N/A	N/A	N/A	100422558	transcribed pseudogene
FGF2	86.0444	1.21256	2.31749	6.28293e-11	N/A	N/A	N/A	N/A	2247	protein coding
NID2	103.006	1.21217	2.31686	3.78638e-10	N/A	N/A	N/A	N/A	22795	protein coding
LINC01578	176.165	1.20948	2.31254	3.10204e-08	N/A	N/A	N/A	N/A	100507217	lncRNA
ZNF418	50.6253	1.20902	2.3118	1.17508e-06	N/A	N/A	N/A	N/A	147686	protein coding
DIO3OS	56.9048	1.20854	2.31103	0.000149705	N/A	N/A	N/A	N/A	64150	lncRNA
HIST1H4B	479.877	1.20691	2.30843	3.68332e-05	N/A	N/A	N/A	N/A	8366	protein coding
PYCR2	96.7341	1.20691	2.30843	3.68332e-05	N/A	N/A	N/A	N/A	29920	protein coding
CPSF6	301.434	1.20557	2.30629	3.06131e-18	285.104	1.48866	2.80629	6.57038e-32	11052	protein coding
FASTKD2	40.8842	1.19996	2.29733	4.56756e-07	N/A	N/A	N/A	N/A	22868	protein coding
ZBED6	298.987	1.19912	2.296	2.24659e-14	N/A	N/A	N/A	N/A	100381270	protein coding
FAM133B	118.025	1.19656	2.29193	3.00018e-10	N/A	N/A	N/A	N/A	257415	protein coding
EGR1	2802.63	1.19223	2.28506	3.03321e-23	715.501	-1.79658	-3.47395	5.52887e-48	1958	protein coding
KDM4B	52.3513	1.19113	2.28332	4.1098e-10	N/A	N/A	N/A	N/A	23030	protein coding
KDM6A	73.431	1.19002	2.28156	2.0299e-09	N/A	N/A	N/A	N/A	7403	protein coding
KLHL13	87.5939	1.18995	2.28146	4.85039e-10	100.813	1.01025	2.01426	1.71942e-12	90293	protein coding
PPM1D	45.0992	1.18973	2.2811	5.73621e-06	N/A	N/A	N/A	N/A	8493	protein coding
HDAC4	46.7673	1.18808	2.27849	8.18467e-15	N/A	N/A	N/A	N/A	9759	protein coding
TRIT1	41.692	1.18795	2.27828	3.26723e-06	N/A	N/A	N/A	N/A	54802	protein coding
FTX	56.556	1.18759	2.27772	0.000250272	N/A	N/A	N/A	N/A	100302692	lncRNA
C1orf216	121.057	1.18594	2.27512	3.63714e-08	N/A	N/A	N/A	N/A	127703	protein coding
ZNF22	92.3999	1.1855	2.27442	1.73818e-05	N/A	N/A	N/A	N/A	7570	protein coding
ZNF266	83.7692	1.18514	2.27385	7.00706e-08	N/A	N/A	N/A	N/A	10781	protein coding
UBE2F	42.2435	1.184	2.27206	0.00115517	N/A	N/A	N/A	N/A	140739	protein coding
HSD17B6	110.669	1.1838	2.27174	9.61076e-06	N/A	N/A	N/A	N/A	8630	protein coding
STAG3L5P-PVRIG2P-PILRB	74.2786	1.18203	2.26896	5.74524e-07	N/A	N/A	N/A	N/A	101752399	lncRNA
MAN2A1	118.975	1.18182	2.26863	4.96723e-13	N/A	N/A	N/A	N/A	4124	protein coding
LINC02693	45.611	1.17785	2.26239	5.29611e-08	N/A	N/A	N/A	N/A	339263	lncRNA
SLF2	110.482	1.17534	2.25847	7.7242e-15	N/A	N/A	N/A	N/A	55719	protein coding
KCTD7	98.2973	1.17352	2.25562	1.39696e-09	N/A	N/A	N/A	N/A	154881	protein coding
ZNF207	234.115	1.17324	2.25518	5.24177e-18	N/A	N/A	N/A	N/A	7756	protein coding
HOXA10	244.239	1.17279	2.25447	2.92295e-11	N/A	N/A	N/A	N/A	3206	protein coding
SEMA4C	77.4472	1.17115	2.25192	1.25947e-08	N/A	N/A	N/A	N/A	54910	protein coding
FAM102A	78.1213	1.17111	2.25185	4.02766e-08	N/A	N/A	N/A	N/A	399665	protein coding
IRS1	106.858	1.16815	2.24724	4.43692e-13	144.443	1.53315	2.89417	1.00372e-30	3667	protein coding
ZNF548	53.352	1.16685	2.24521	3.48183e-07	N/A	N/A	N/A	N/A	147694	protein coding
LOC105373117	99.949	1.16607	2.24399	5.37204e-08	N/A	N/A	N/A	N/A	105373117	lncRNA
PSMD10	124.966	1.16565	2.24335	1.98603e-05	N/A	N/A	N/A	N/A	5716	protein coding
TRIM52	46.4397	1.16499	2.24232	4.76662e-08	N/A	N/A	N/A	N/A	84851	protein coding
CSTF2T	58.8576	1.16499	2.24231	3.53049e-06	N/A	N/A	N/A	N/A	23283	protein coding
PWAR5	451.47	1.16254	2.23851	9.74835e-16	N/A	N/A	N/A	N/A	8123	lncRNA
INE1	99.3368	1.16148	2.23687	0.00144808	N/A	N/A	N/A	N/A	8552	lncRNA
ST3GAL1	49.1994	1.16053	2.2354	8.26858e-10	137.926	2.57238	5.94791	5.43673e-73	6482	protein coding
UHRF2	107.185	1.15938	2.23362	6.95465e-09	N/A	N/A	N/A	N/A	115426	protein coding
BNC2	215.796	1.15783	2.23122	1.42329e-18	225.231	1.00334	2.00463	8.92177e-17	54796	protein coding
PTK7	150.92	1.15688	2.22975	4.97702e-11	N/A	N/A	N/A	N/A	5754	protein coding
LOC644285	44.1135	1.15356	2.22462	6.40058e-06	N/A	N/A	N/A	N/A	644285	lncRNA
MCC	55.6864	1.15156	2.22153	2.23874e-15	N/A	N/A	N/A	N/A	4163	protein coding
SCARA3	125.273	1.14877	2.21725	1.99198e-14	N/A	N/A	N/A	N/A	51435	protein coding
GABPB1-AS1	162.305	1.14787	2.21586	6.45347e-11	104.826	1.02641	2.03695	2.11009e-11	100129387	lncRNA
GPCPD1	89.9784	1.14598	2.21297	2.00886e-10	N/A	N/A	N/A	N/A	56261	protein coding
LOC107985678	234.301	1.14379	2.2096	1.64175e-09	N/A	N/A	N/A	N/A	107985678	protein coding
GABPB1-IT1	65.1157	1.14333	2.2089	4.89333e-08	N/A	N/A	N/A	N/A	55056	lncRNA
MSL1	235.499	1.1418	2.20656	1.17673e-14	N/A	N/A	N/A	N/A	339287	protein coding
ZNF544	56.1184	1.14169	2.20639	7.31849e-10	N/A	N/A	N/A	N/A	27300	protein coding
DNAJB2	85.4577	1.14023	2.20417	2.42584e-06	N/A	N/A	N/A	N/A	3300	protein coding
AXIN2	104.856	1.13916	2.20253	7.19306e-10	N/A	N/A	N/A	N/A	8313	protein coding
SECISBP2	101.543	1.13864	2.20174	6.38855e-12	N/A	N/A	N/A	N/A	79048	protein coding
CEP95	79.0795	1.13811	2.20093	2.44003e-10	N/A	N/A	N/A	N/A	90799	protein coding
ZBED5	176.186	1.13671	2.19878	5.23588e-09	N/A	N/A	N/A	N/A	58486	protein coding
EXOSC2	53.2847	1.13629	2.19815	3.26454e-05	N/A	N/A	N/A	N/A	23404	protein coding
PPIEL	80.5841	1.13493	2.19608	2.29544e-06	N/A	N/A	N/A	N/A	728448	transcribed pseudogene
ANKRD36B	107.225	1.13481	2.1959	3.11691e-14	N/A	N/A	N/A	N/A	57730	protein coding
HERC2P3	79.5169	1.13416	2.19491	2.24875e-07	N/A	N/A	N/A	N/A	283755	transcribed pseudogene
NOL3	109.527	1.13346	2.19384	1.97914e-07	N/A	N/A	N/A	N/A	8996	protein coding
LRRK2	78.0806	1.13326	2.19353	2.62168e-11	N/A	N/A	N/A	N/A	120892	protein coding
EXOSC3	117.182	1.12517	2.18127	1.56693e-05	N/A	N/A	N/A	N/A	51010	protein coding
CCNH	103.072	1.11655	2.16828	1.07574e-11	N/A	N/A	N/A	N/A	902	protein coding
ZNF483	62.2995	1.11608	2.16758	2.65448e-13	N/A	N/A	N/A	N/A	158399	protein coding
MASP1	47.7958	1.11384	2.16421	1.2901e-09	47.256	-2.31735	-4.98417	4.11036e-49	5648	protein coding
MBTD1	76.4625	1.11355	2.16378	6.22403e-09	60.3176	1.25689	2.3898	7.06411e-15	54799	protein coding
CYP1B1	307.157	1.11302	2.16297	6.90761e-15	N/A	N/A	N/A	N/A	1545	protein coding
MSANTD2	79.8222	1.11274	2.16256	1.35151e-15	N/A	N/A	N/A	N/A	79684	protein coding
LOC102723696	74.0186	1.11261	2.16236	1.16989e-05	N/A	N/A	N/A	N/A	102723696	lncRNA
ZNF783	48.64	1.11202	2.16148	9.98387e-06	N/A	N/A	N/A	N/A	100289678	protein coding
PLOD3	53.4189	1.11198	2.16143	0.000225965	N/A	N/A	N/A	N/A	8985	protein coding
MTF2	67.0549	1.11179	2.16113	2.33207e-06	N/A	N/A	N/A	N/A	22823	protein coding
LOC728392	74.5542	1.11135	2.16047	0.00120996	N/A	N/A	N/A	N/A	728392	protein coding
ATM	125.204	1.1102	2.15875	9.38537e-16	N/A	N/A	N/A	N/A	472	protein coding
ANAPC4	82.2844	1.10941	2.15758	4.61606e-06	N/A	N/A	N/A	N/A	29945	protein coding
FAN1	44.9814	1.10519	2.15128	2.06101e-07	N/A	N/A	N/A	N/A	22909	protein coding
PIK3R4	61.6668	1.10509	2.15113	9.48305e-07	N/A	N/A	N/A	N/A	30849	protein coding
CIC	61.1173	1.10318	2.14827	4.61063e-09	N/A	N/A	N/A	N/A	23152	protein coding
ABCA1	52.8241	1.10298	2.14799	1.33394e-10	N/A	N/A	N/A	N/A	19	protein coding
PIAS1	108.989	1.09962	2.14299	1.48906e-11	N/A	N/A	N/A	N/A	8554	protein coding
BCL6	215.262	1.09961	2.14296	6.3036e-16	N/A	N/A	N/A	N/A	604	protein coding
LOC107986698	66.2458	1.09906	2.14215	3.78586e-08	N/A	N/A	N/A	N/A	107986698	lncRNA
NDN	126.085	1.09671	2.13866	9.6487e-06	N/A	N/A	N/A	N/A	4692	protein coding
ZNF586	71.9757	1.09562	2.13705	0.000159025	N/A	N/A	N/A	N/A	54807	protein coding
GPRASP1	257.26	1.09419	2.13494	2.18853e-14	N/A	N/A	N/A	N/A	9737	protein coding
PHIP	129.691	1.09404	2.13471	1.86904e-14	N/A	N/A	N/A	N/A	55023	protein coding
SLC8A1	105.921	1.09087	2.13002	2.4212e-16	N/A	N/A	N/A	N/A	6546	protein coding
LOC107986211	45.2709	1.09075	2.12984	2.72621e-06	N/A	N/A	N/A	N/A	107986211	protein coding
SEMA3C	308.775	1.09072	2.12981	1.19638e-14	N/A	N/A	N/A	N/A	10512	protein coding
SENP7	115.987	1.08944	2.12791	6.87081e-11	N/A	N/A	N/A	N/A	57337	protein coding
TAMM41	58.0694	1.08544	2.12203	5.04531e-09	N/A	N/A	N/A	N/A	132001	protein coding
SMAD3	114.295	1.08222	2.11729	3.82849e-11	N/A	N/A	N/A	N/A	4088	protein coding
KDM6B	57.6717	1.07717	2.10989	4.56438e-09	59.2666	1.24717	2.37375	3.73085e-17	23135	protein coding
SLC35C2	80.2999	1.07638	2.10873	1.21397e-11	N/A	N/A	N/A	N/A	51006	protein coding
MARCH6	216.228	1.07624	2.10853	4.58526e-16	N/A	N/A	N/A	N/A	10299	protein coding
FGD6	51.4754	1.07607	2.10828	2.26421e-08	72.7812	1.70355	3.25702	9.8295e-30	55785	protein coding
LOC107984583	59.8766	1.07521	2.10702	1.8955e-06	N/A	N/A	N/A	N/A	107984583	lncRNA
KMT2E-AS1	116.987	1.07499	2.1067	8.53086e-08	N/A	N/A	N/A	N/A	100216545	lncRNA
LOC107984338	175.334	1.07411	2.10543	5.21891e-06	93.5042	1.70712	3.26509	1.54796e-12	107984338	lncRNA
U2SURP	229.075	1.07387	2.10507	2.00371e-14	N/A	N/A	N/A	N/A	23350	protein coding
SLC30A5	76.3468	1.07343	2.10443	4.13528e-07	N/A	N/A	N/A	N/A	64924	protein coding
UBE2E3	42.6754	1.07217	2.1026	1.18742e-06	N/A	N/A	N/A	N/A	10477	protein coding
METTL2B	56.3406	1.07152	2.10164	0.00100942	N/A	N/A	N/A	N/A	55798	protein coding
THUMPD3-AS1	73.14	1.07055	2.10023	5.72544e-05	N/A	N/A	N/A	N/A	440944	lncRNA
C2CD5	128.582	1.06966	2.09894	8.34564e-10	N/A	N/A	N/A	N/A	9847	protein coding
GADD45B	158.232	1.06907	2.09809	8.98802e-06	155.617	-1.93311	-3.81876	2.11093e-25	4616	protein coding
NUP88	45.1692	1.06871	2.09756	0.000137644	N/A	N/A	N/A	N/A	4927	protein coding
PER1	44.8942	1.0685	2.09725	1.22527e-05	56.3073	-2.35734	-5.12424	1.92606e-36	5187	protein coding
LTN1	87.0394	1.06803	2.09657	2.67639e-10	N/A	N/A	N/A	N/A	26046	protein coding
LOC107986699	62.1336	1.06611	2.09378	3.77511e-08	N/A	N/A	N/A	N/A	107986699	lncRNA
KHDC4	96.6971	1.06283	2.08903	3.77368e-06	N/A	N/A	N/A	N/A	22889	protein coding
NABP1	46.8318	1.06241	2.08842	1.01868e-06	N/A	N/A	N/A	N/A	64859	protein coding
SMARCAD1	61.9981	1.06182	2.08756	3.44896e-07	N/A	N/A	N/A	N/A	56916	protein coding
PPHLN1	45.6938	1.06095	2.08631	4.88702e-08	N/A	N/A	N/A	N/A	51535	protein coding
GFPT2	67.9676	1.06012	2.0851	4.93235e-05	N/A	N/A	N/A	N/A	9945	protein coding
DDR1	40.2749	1.05956	2.08429	5.84457e-05	N/A	N/A	N/A	N/A	780	protein coding
TIGD7	58.8878	1.05956	2.08429	5.84457e-05	N/A	N/A	N/A	N/A	91151	protein coding
SND1-IT1	41.9874	1.05932	2.08395	0.00208433	56.4552	1.85151	3.60877	9.15564e-14	27099	lncRNA
ETFDH	43.3367	1.0587	2.08305	0.000383495	N/A	N/A	N/A	N/A	2110	protein coding
CDK17	119.098	1.05869	2.08304	7.76083e-09	N/A	N/A	N/A	N/A	5128	protein coding
SELENOI	45.8218	1.05844	2.08268	4.23787e-07	N/A	N/A	N/A	N/A	85465	protein coding
CDKN1C	120.605	1.05813	2.08223	2.01897e-05	N/A	N/A	N/A	N/A	1028	protein coding
HLF	54.4714	1.05487	2.07753	1.66104e-08	N/A	N/A	N/A	N/A	3131	protein coding
CCDC18-AS1	118.979	1.05258	2.07424	3.81864e-08	N/A	N/A	N/A	N/A	100131564	lncRNA
DUT	59.6941	1.0478	2.06737	1.03542e-05	N/A	N/A	N/A	N/A	1854	protein coding
ZNF417	68.7038	1.04672	2.06582	2.34595e-07	N/A	N/A	N/A	N/A	147687	protein coding
SRSF6	300.099	1.04546	2.06403	2.95493e-13	N/A	N/A	N/A	N/A	6431	protein coding
ASF1A	40.0801	1.04528	2.06377	0.00356056	N/A	N/A	N/A	N/A	25842	protein coding
KLHL15	69.3799	1.04429	2.06235	1.20096e-07	N/A	N/A	N/A	N/A	80311	protein coding
EGR3	49.5422	1.04339	2.06107	1.13164e-05	N/A	N/A	N/A	N/A	1960	protein coding
GOLGA8B	177.973	1.0431	2.06065	4.32281e-12	N/A	N/A	N/A	N/A	440270	protein coding
RCOR3	91.515	1.04285	2.06029	1.66212e-09	N/A	N/A	N/A	N/A	55758	protein coding
VGLL4	215.029	1.0428	2.06022	2.92698e-12	N/A	N/A	N/A	N/A	9686	protein coding
DNMBP	86.0213	1.0423	2.05952	1.27028e-09	N/A	N/A	N/A	N/A	23268	protein coding
BAG3	116.918	1.0415	2.05836	3.55744e-06	N/A	N/A	N/A	N/A	9531	protein coding
ZNF587	110.013	1.0404	2.0568	4.6101e-10	N/A	N/A	N/A	N/A	84914	protein coding
CDON	123.798	1.03864	2.05429	1.20929e-11	159.316	1.17826	2.26303	5.34057e-20	50937	protein coding
CCNC	56.6317	1.03852	2.05412	0.000355502	N/A	N/A	N/A	N/A	892	protein coding
PAN3	73.3411	1.03779	2.05308	2.42173e-10	N/A	N/A	N/A	N/A	255967	protein coding
TFAP4	46.155	1.03747	2.05263	0.00102743	N/A	N/A	N/A	N/A	7023	protein coding
CBR4	50.9707	1.03728	2.05236	1.68661e-05	57.2377	1.37162	2.58761	2.5723e-14	84869	protein coding
TK2	52.4704	1.03396	2.04764	2.27033e-06	N/A	N/A	N/A	N/A	7084	protein coding
H2AFZ	307.727	1.032	2.04485	1.08672e-05	N/A	N/A	N/A	N/A	3015	protein coding
KDM5C	122.179	1.03191	2.04473	1.10939e-10	N/A	N/A	N/A	N/A	8242	protein coding
HOXA10-HOXA9	54.5042	1.0318	2.04457	0.0018928	40.0236	1.01754	2.02447	7.98793e-05	100534589	lncRNA
CAND1	81.238	1.03154	2.04421	7.38705e-11	N/A	N/A	N/A	N/A	55832	protein coding
NPIPB11	69.5084	1.03125	2.04379	4.41649e-07	N/A	N/A	N/A	N/A	728888	protein coding
ILKAP	45.2626	1.03122	2.04376	0.000392802	N/A	N/A	N/A	N/A	80895	protein coding
LINC00641	57.0388	1.03117	2.04369	2.14949e-06	N/A	N/A	N/A	N/A	283624	lncRNA
ZFAND5	211.526	1.03108	2.04356	8.94156e-14	N/A	N/A	N/A	N/A	7763	protein coding
SLC25A25	53.7254	1.03072	2.04305	1.35898e-06	N/A	N/A	N/A	N/A	114789	protein coding
DNM3OS	171.145	1.03018	2.04229	1.53926e-12	212.419	1.96505	3.90425	5.43919e-50	100628315	lncRNA
SHLD2	56.2102	1.02911	2.04076	1.72442e-05	N/A	N/A	N/A	N/A	54537	protein coding
SRRM2	899.15	1.02902	2.04064	2.68792e-18	N/A	N/A	N/A	N/A	23524	protein coding
IREB2	87.5468	1.02834	2.03968	1.22271e-10	N/A	N/A	N/A	N/A	3658	protein coding
EXOC1	83.8558	1.0276	2.03863	4.30778e-08	N/A	N/A	N/A	N/A	55763	protein coding
LOC202181	57.7428	1.02729	2.03819	0.000298512	N/A	N/A	N/A	N/A	202181	transcribed pseudogene
TP53BP1	116.706	1.02721	2.03808	1.67437e-12	N/A	N/A	N/A	N/A	7158	protein coding
CNOT9	53.8362	1.02709	2.03791	4.3283e-06	N/A	N/A	N/A	N/A	9125	protein coding
THADA	73.6849	1.02692	2.03767	3.38355e-08	N/A	N/A	N/A	N/A	63892	protein coding
DYNC2H1	100.976	1.02633	2.03683	1.53785e-12	N/A	N/A	N/A	N/A	79659	protein coding
ZNF776	56.2025	1.0262	2.03665	4.99628e-06	N/A	N/A	N/A	N/A	284309	protein coding
TRA2B	189.063	1.02592	2.03626	3.10129e-11	N/A	N/A	N/A	N/A	6434	protein coding
SCARNA10	6799.29	1.02544	2.03558	2.0591e-14	N/A	N/A	N/A	N/A	692148	guide RNA
MAU2	53.6417	1.02512	2.03513	3.54424e-06	N/A	N/A	N/A	N/A	23383	protein coding
LOC100128398	62.7146	1.02426	2.03392	0.00171093	N/A	N/A	N/A	N/A	100128398	lncRNA
LOC107984969	41.388	1.02142	2.02992	0.00971269	N/A	N/A	N/A	N/A	107984969	lncRNA
NKTR	328.535	1.02119	2.02959	1.8185e-16	N/A	N/A	N/A	N/A	4820	protein coding
ENGASE	46.9722	1.02118	2.02957	1.76183e-05	N/A	N/A	N/A	N/A	64772	protein coding
PGR	330.894	1.01792	2.025	8.00921e-17	N/A	N/A	N/A	N/A	5241	protein coding
NAA15	88.2967	1.01779	2.02481	2.51856e-08	N/A	N/A	N/A	N/A	80155	protein coding
WDFY2	40.6444	1.01614	2.02249	1.83976e-09	N/A	N/A	N/A	N/A	115825	protein coding
ARL5B	62.3319	1.01569	2.02187	1.26951e-07	49.8227	1.17124	2.25206	4.69057e-13	221079	protein coding
LDLRAD3	41.9206	1.01532	2.02134	0.000301869	N/A	N/A	N/A	N/A	143458	protein coding
LOC100289230	62.9938	1.01462	2.02037	0.00190001	N/A	N/A	N/A	N/A	100289230	lncRNA
TAS2R20	50.4381	1.01462	2.02037	0.00190001	N/A	N/A	N/A	N/A	259295	protein coding
MRPL39	59.7764	1.01342	2.01868	0.000124725	N/A	N/A	N/A	N/A	54148	protein coding
RBM39	468.858	1.01206	2.01678	1.1599e-15	N/A	N/A	N/A	N/A	9584	protein coding
ISLR	438.206	1.01165	2.01621	3.64959e-11	N/A	N/A	N/A	N/A	3671	protein coding
FNIP1	132.01	1.01029	2.01432	2.60473e-10	N/A	N/A	N/A	N/A	96459	protein coding
SERINC5	58.3401	1.00947	2.01318	2.41373e-07	124.458	2.15605	4.45693	7.82374e-48	256987	protein coding
WDR74	357.903	1.00927	2.0129	2.21765e-10	338.243	1.59339	3.01758	3.68364e-29	54663	protein coding
ALG2	86.2386	1.00905	2.01259	1.96348e-05	N/A	N/A	N/A	N/A	85365	protein coding
SOX5	46.2639	1.00895	2.01244	5.09547e-11	N/A	N/A	N/A	N/A	6660	protein coding
WDR35	61.5554	1.00868	2.01206	2.71197e-07	N/A	N/A	N/A	N/A	57539	protein coding
AUH	106.358	1.00777	2.0108	4.72896e-11	N/A	N/A	N/A	N/A	549	protein coding
TRMT13	77.1175	1.00777	2.0108	2.5408e-08	N/A	N/A	N/A	N/A	54482	protein coding
ZNF706	72.9806	1.00776	2.01079	4.66427e-06	N/A	N/A	N/A	N/A	51123	protein coding
SPIN3	44.5415	1.00737	2.01024	1.57419e-05	N/A	N/A	N/A	N/A	169981	protein coding
PAGR1	131.642	1.00687	2.00955	6.33516e-08	N/A	N/A	N/A	N/A	79447	protein coding
HOXD11	180.024	1.00661	2.00919	5.3762e-06	197.405	1.63879	3.11403	3.19757e-20	3237	protein coding
PDS5B	178.274	1.00589	2.00819	2.81223e-12	N/A	N/A	N/A	N/A	23047	protein coding
GPATCH8	150.864	1.00579	2.00804	2.09357e-14	N/A	N/A	N/A	N/A	23131	protein coding
ELAVL1	52.1417	1.00526	2.00731	4.39919e-06	N/A	N/A	N/A	N/A	1994	protein coding
WHAMMP1	100.723	1.00407	2.00565	0.000483369	N/A	N/A	N/A	N/A	100288615	transcribed pseudogene
ETS1	105.069	-1.00429	-2.00595	5.70228e-13	221.515	-1.16153	-2.23695	2.19109e-20	2113	protein coding
NPTN	130.574	-1.0051	-2.00709	2.97834e-11	237.117	-1.48397	-2.79717	1.98149e-27	27020	protein coding
RPS2	482.6	-1.00707	-2.00983	1.09122e-11	N/A	N/A	N/A	N/A	6187	protein coding
PODXL	59.4913	-1.00869	-2.01208	1.15422e-10	150.199	-2.28944	-4.88865	2.85121e-58	5420	protein coding
EIF3G	137.476	-1.01357	-2.01891	4.03219e-07	301.32	-1.12002	-2.1735	4.47652e-13	8666	protein coding
PPP1R3C	73.2384	-1.01392	-2.01939	6.00311e-08	N/A	N/A	N/A	N/A	5507	protein coding
COL4A1	129.792	-1.01473	-2.02053	1.27214e-16	N/A	N/A	N/A	N/A	1282	protein coding
ATP2B4	395.237	-1.01777	-2.02478	1.09425e-17	N/A	N/A	N/A	N/A	493	protein coding
WASF2	103.936	-1.0206	-2.02876	5.04674e-13	N/A	N/A	N/A	N/A	10163	protein coding
SELENOM	46.3476	-1.02127	-2.02971	0.00639262	N/A	N/A	N/A	N/A	140606	protein coding
MGST3	59.2845	-1.02151	-2.03005	0.000133621	85.0587	-1.0431	-2.06065	1.88196e-06	4259	protein coding
FKBP9	92.2967	-1.0229	-2.032	1.13517e-12	N/A	N/A	N/A	N/A	11328	protein coding
RPL8	298.462	-1.03095	-2.04337	1.49009e-10	N/A	N/A	N/A	N/A	6132	protein coding
RBPMS	61.292	-1.03186	-2.04466	1.74867e-12	N/A	N/A	N/A	N/A	11030	protein coding
ITGAV	113.968	-1.03335	-2.04678	1.37679e-14	N/A	N/A	N/A	N/A	3685	protein coding
RNU1-2	3299.18	-1.03386	-2.04749	6.0569e-13	N/A	N/A	N/A	N/A	26870	snRNA
XRCC6	134.828	-1.03889	-2.05464	1.33829e-10	N/A	N/A	N/A	N/A	2547	protein coding
CRABP2	124.219	-1.03994	-2.05614	6.53364e-07	N/A	N/A	N/A	N/A	1382	protein coding
APEX1	105.151	-1.04012	-2.0564	1.99414e-07	N/A	N/A	N/A	N/A	328	protein coding
DYNLT3	69.9615	-1.0421	-2.05923	2.19342e-07	102.413	-1.28431	-2.43565	2.38897e-13	6990	protein coding
CALU	186.426	-1.04462	-2.06282	2.59159e-16	N/A	N/A	N/A	N/A	813	protein coding
COX6C	143.905	-1.04558	-2.0642	6.23579e-07	N/A	N/A	N/A	N/A	1345	protein coding
UTRN	122.901	-1.0463	-2.06522	8.67105e-18	157.601	-1.07257	-2.10318	2.46654e-19	7402	protein coding
PRDM2	41.3449	-1.04865	-2.06859	7.10354e-13	N/A	N/A	N/A	N/A	7799	protein coding
TNFAIP8L3	137.684	-1.04971	-2.07011	3.57791e-11	233.1	-1.05843	-2.08266	1.96158e-14	388121	protein coding
STIM1	41.2122	-1.05192	-2.07329	2.55898e-08	84.2375	-1.68827	-3.22271	6.22565e-26	6786	protein coding
RNASEK	49.1686	-1.05235	-2.0739	0.000631771	N/A	N/A	N/A	N/A	440400	protein coding
LONRF2	64.6248	-1.05803	-2.08209	1.5497e-15	N/A	N/A	N/A	N/A	164832	protein coding
SYNPO	43.6839	-1.06358	-2.09011	7.1442e-13	98.7331	-1.44588	-2.72429	1.54445e-28	11346	protein coding
SYNE2	70.9996	-1.0642	-2.09101	1.14955e-17	N/A	N/A	N/A	N/A	23224	protein coding
HEXB	59.6884	-1.0649	-2.09202	2.52414e-07	N/A	N/A	N/A	N/A	3074	protein coding
ZNF704	53.4203	-1.06697	-2.09503	1.85979e-15	N/A	N/A	N/A	N/A	619279	protein coding
SFXN3	51.0676	-1.06712	-2.09525	2.01946e-09	N/A	N/A	N/A	N/A	81855	protein coding
OGN	167.037	-1.06957	-2.09881	2.0183e-14	215.871	1.27308	2.41677	4.74529e-20	4969	protein coding
GAR1	44.8136	-1.07585	-2.10796	0.000728548	N/A	N/A	N/A	N/A	54433	protein coding
SRSF4	143.345	-1.0769	-2.1095	1.78686e-11	N/A	N/A	N/A	N/A	6429	protein coding
RAB11B	67.914	-1.07766	-2.11061	2.10741e-06	N/A	N/A	N/A	N/A	9230	protein coding
SLIT3	76.5289	-1.07858	-2.11195	2.6025e-15	81.2533	-1.68012	-3.20455	3.07021e-34	6586	protein coding
SPARC	1240.3	-1.07975	-2.11367	6.80795e-20	N/A	N/A	N/A	N/A	6678	protein coding
PLS3	182.422	-1.0846	-2.12079	2.98752e-15	N/A	N/A	N/A	N/A	5358	protein coding
PPP1R3B	51.4726	-1.08565	-2.12233	4.33004e-11	N/A	N/A	N/A	N/A	79660	protein coding
RALB	71.69	-1.08986	-2.12854	5.23814e-09	101.944	-1.21689	-2.32445	1.17327e-13	5899	protein coding
MBNL2	63.6353	-1.09327	-2.13356	3.28037e-13	N/A	N/A	N/A	N/A	10150	protein coding
IFI6	44.3675	-1.09421	-2.13496	0.00104773	3129.7	-1.7832	-3.4419	4.49791e-49	2537	protein coding
COL15A1	95.0986	-1.09454	-2.13545	4.7886e-14	N/A	N/A	N/A	N/A	1306	protein coding
ATL3	144.952	-1.10202	-2.14655	1.9279e-17	195.326	-1.509	-2.84612	5.96849e-33	25923	protein coding
BCAM	48.5485	-1.103	-2.148	1.69747e-08	114.227	-2.93192	-7.63124	1.79083e-52	4059	protein coding
ST13	367.628	-1.10385	-2.14928	4.25772e-18	N/A	N/A	N/A	N/A	6767	protein coding
S100A6	394.248	-1.10432	-2.14997	2.16569e-09	577.225	-1.42842	-2.69152	5.23754e-18	6277	protein coding
GLIPR2	57.5788	-1.10579	-2.15217	1.83221e-08	N/A	N/A	N/A	N/A	152007	protein coding
CLU	239.99	-1.107	-2.15398	1.53414e-16	558.218	-2.00283	-4.00786	5.12796e-57	1191	protein coding
ITGB1	1481.58	-1.11024	-2.15882	2.65112e-21	N/A	N/A	N/A	N/A	3688	protein coding
PDLIM5	208.979	-1.11241	-2.16206	1.86752e-19	N/A	N/A	N/A	N/A	10611	protein coding
IFITM3	426.789	-1.11287	-2.16276	7.26737e-11	3105.47	-1.06626	-2.09399	2.29647e-18	10410	protein coding
PTMA	1248.36	-1.11457	-2.16531	6.09442e-21	N/A	N/A	N/A	N/A	5757	protein coding
VIM	936.262	-1.11818	-2.17073	9.07475e-20	N/A	N/A	N/A	N/A	7431	protein coding
EPAS1	108.994	-1.12248	-2.17721	2.54475e-15	280.173	-1.74926	-3.36186	5.88899e-43	2034	protein coding
LIMS1	57.707	-1.12382	-2.17924	6.36702e-12	N/A	N/A	N/A	N/A	3987	protein coding
STXBP1	53.2943	-1.12382	-2.17924	3.99319e-10	59.8848	-1.10249	-2.14725	3.26422e-11	6812	protein coding
UBR4	44.15	-1.12791	-2.18542	2.70011e-17	N/A	N/A	N/A	N/A	23352	protein coding
HYPK	57.8205	-1.12808	-2.18568	1.34829e-05	85.3206	-1.59578	-3.02258	2.95017e-12	25764	protein coding
RNU1-4	3565.35	-1.12816	-2.1858	2.24472e-15	N/A	N/A	N/A	N/A	6060	snRNA
ALDOA	51.6197	-1.12897	-2.18702	8.42339e-10	N/A	N/A	N/A	N/A	226	protein coding
PARM1	85.9996	-1.13065	-2.18958	5.75679e-14	N/A	N/A	N/A	N/A	25849	protein coding
ANO6	90.4734	-1.13286	-2.19294	5.0512e-16	N/A	N/A	N/A	N/A	196527	protein coding
RNF115	48.8913	-1.13448	-2.1954	3.72827e-14	N/A	N/A	N/A	N/A	27246	protein coding
SCRN1	65.5787	-1.13631	-2.19818	1.4497e-13	107.78	-1.37118	-2.58681	4.33383e-23	9805	protein coding
CAV2	62.0264	-1.13704	-2.19929	9.94418e-10	65.9183	-1.128	-2.18556	1.02124e-10	858	protein coding
ITGA5	47.344	-1.13709	-2.19937	6.13467e-10	N/A	N/A	N/A	N/A	3678	protein coding
MAP1A	49.0119	-1.13855	-2.2016	7.67085e-15	87.2053	-1.58609	-3.00234	3.5417e-32	4130	protein coding
TUBB4B	69.8221	-1.13939	-2.20288	5.74287e-07	162.246	-1.60542	-3.04285	7.07821e-20	10383	protein coding
SART1	52.9381	-1.14175	-2.20648	9.26181e-10	N/A	N/A	N/A	N/A	9092	protein coding
PLBD2	254.105	-1.14233	-2.20737	4.2013e-19	N/A	N/A	N/A	N/A	196463	protein coding
ABHD2	60.1659	-1.14285	-2.20817	1.90384e-15	N/A	N/A	N/A	N/A	11057	protein coding
DAAM1	54.4327	-1.14313	-2.2086	1.18602e-12	N/A	N/A	N/A	N/A	23002	protein coding
HSPB8	86.0708	-1.14435	-2.21046	3.78998e-09	234.464	-1.04126	-2.05803	3.44542e-13	26353	protein coding
WIPF1	59.9516	-1.14504	-2.21153	5.49327e-12	N/A	N/A	N/A	N/A	7456	protein coding
ZFP36L1	953.696	-1.14611	-2.21316	5.05764e-22	N/A	N/A	N/A	N/A	677	protein coding
UBXN1	97.6402	-1.14619	-2.21329	7.08452e-08	N/A	N/A	N/A	N/A	51035	protein coding
STX12	49.2217	-1.14776	-2.21569	1.78354e-08	N/A	N/A	N/A	N/A	23673	protein coding
EHD2	315.204	-1.15097	-2.22064	7.8823e-19	402.017	-1.05778	-2.08172	2.02999e-17	30846	protein coding
CD68	44.468	-1.15205	-2.2223	1.19551e-05	N/A	N/A	N/A	N/A	968	protein coding
BEX4	76.1225	-1.15228	-2.22265	9.35644e-07	N/A	N/A	N/A	N/A	56271	protein coding
LAMA4	71.1338	-1.15262	-2.22317	1.62712e-15	N/A	N/A	N/A	N/A	3910	protein coding
RPS17	659.708	-1.16003	-2.23461	3.28668e-16	1006.71	-1.07258	-2.10319	1.65671e-16	6218	protein coding
ANXA6	93.6836	-1.16022	-2.23491	4.1868e-12	N/A	N/A	N/A	N/A	309	protein coding
DLGAP4	49.9867	-1.16047	-2.23531	1.57023e-12	N/A	N/A	N/A	N/A	22839	protein coding
ITGA6	89.7349	-1.16068	-2.23563	9.3589e-16	130.229	-2.05237	-4.14786	3.60698e-47	3655	protein coding
PTPN11	166.917	-1.16109	-2.23626	5.30065e-19	N/A	N/A	N/A	N/A	5781	protein coding
TPM1	676.322	-1.16134	-2.23665	6.55055e-23	1058.6	-1.57709	-2.98368	1.11933e-41	7168	protein coding
POLR3GL	52.2163	-1.16278	-2.23888	3.25099e-05	N/A	N/A	N/A	N/A	84265	protein coding
LGALS3BP	91.8171	-1.16555	-2.24319	2.92263e-10	408.016	-1.58878	-3.00796	2.66853e-32	3959	protein coding
EBNA1BP2	43.3757	-1.16868	-2.24806	1.55518e-05	85.0198	-1.28145	-2.43082	2.41089e-10	10969	protein coding
C4orf3	148.64	-1.17203	-2.25329	8.00392e-15	N/A	N/A	N/A	N/A	401152	protein coding
CCDC6	130.181	-1.17221	-2.25356	1.16461e-17	173.429	-1.60673	-3.0456	8.9039e-34	8030	protein coding
S100A10	190.033	-1.17579	-2.25917	5.30274e-08	N/A	N/A	N/A	N/A	6281	protein coding
RTL8C	118.538	-1.1761	-2.25965	1.65943e-08	N/A	N/A	N/A	N/A	8933	protein coding
EIF4G3	52.6331	-1.18172	-2.26846	3.21078e-15	N/A	N/A	N/A	N/A	8672	protein coding
RAB5C	94.3227	-1.18213	-2.26912	5.03989e-10	N/A	N/A	N/A	N/A	5878	protein coding
TXN	82.6108	-1.18321	-2.27081	4.30628e-05	N/A	N/A	N/A	N/A	7295	protein coding
CTTNBP2NL	40.6082	-1.18866	-2.27942	3.49604e-12	N/A	N/A	N/A	N/A	55917	protein coding
PMP22	210.432	-1.18958	-2.28086	1.72009e-15	233.156	-1.3359	-2.52432	2.02669e-20	5376	protein coding
LMOD1	609.628	-1.1906	-2.28248	1.33837e-22	898.03	-1.40382	-2.64601	4.44559e-32	25802	protein coding
IK	143.664	-1.19315	-2.28652	5.79075e-13	N/A	N/A	N/A	N/A	3550	protein coding
ELN	60.6265	-1.19507	-2.28957	9.50352e-12	N/A	N/A	N/A	N/A	2006	protein coding
GNAI2	112.143	-1.19851	-2.29502	1.8332e-13	N/A	N/A	N/A	N/A	2771	protein coding
DRAP1	74.0683	-1.20518	-2.30566	3.26156e-05	N/A	N/A	N/A	N/A	10589	protein coding
RASSF3	214.644	-1.21016	-2.31363	4.80695e-19	N/A	N/A	N/A	N/A	283349	protein coding
UGP2	90.3743	-1.21108	-2.31511	2.32791e-12	N/A	N/A	N/A	N/A	7360	protein coding
TPM4	567.467	-1.21209	-2.31673	1.97059e-24	N/A	N/A	N/A	N/A	7171	protein coding
PTTG1IP	158.127	-1.21255	-2.31748	8.89359e-16	N/A	N/A	N/A	N/A	754	protein coding
NFIA	111.587	-1.21297	-2.31815	6.07371e-21	N/A	N/A	N/A	N/A	4774	protein coding
C1S	375.329	-1.21557	-2.32232	1.05167e-20	831.223	-2.21682	-4.64867	1.39633e-70	716	protein coding
RAI14	94.6304	-1.2176	-2.32559	2.98899e-18	N/A	N/A	N/A	N/A	26064	protein coding
CFL1	319.253	-1.21764	-2.32566	3.67182e-15	N/A	N/A	N/A	N/A	1072	protein coding
TUBA1B	323.375	-1.21841	-2.3269	6.78165e-17	N/A	N/A	N/A	N/A	10376	protein coding
NIN	48.5842	-1.21848	-2.32701	6.35833e-18	N/A	N/A	N/A	N/A	51199	protein coding
LRRFIP2	43.1915	-1.21997	-2.32943	1.70343e-11	N/A	N/A	N/A	N/A	9209	protein coding
SKA2	48.1836	-1.22023	-2.32984	4.17026e-09	N/A	N/A	N/A	N/A	348235	protein coding
CRISPLD2	120.274	-1.22265	-2.33375	1.30903e-17	172.105	-1.57174	-2.97263	4.25376e-31	83716	protein coding
PGM5	88.2904	-1.22396	-2.33587	5.49484e-18	N/A	N/A	N/A	N/A	5239	protein coding
DAG1	47.2188	-1.22963	-2.34507	7.62666e-14	97.2272	-1.07022	-2.09975	3.9098e-15	1605	protein coding
PPP1R9B	78.2748	-1.23092	-2.34717	3.09369e-14	N/A	N/A	N/A	N/A	84687	protein coding
COPS6	44.183	-1.2321	-2.34909	1.99357e-05	N/A	N/A	N/A	N/A	10980	protein coding
TCF4	76.9019	-1.23211	-2.3491	2.19793e-20	N/A	N/A	N/A	N/A	6925	protein coding
C1R	210.466	-1.2367	-2.35659	1.38182e-17	543.18	-1.94214	-3.84275	1.03711e-50	715	protein coding
TMEM200B	50.6623	-1.24314	-2.36714	3.17452e-09	N/A	N/A	N/A	N/A	399474	protein coding
SERTAD4-AS1	95.2233	-1.24658	-2.37278	4.90629e-05	160.377	-2.72332	-6.60391	3.45884e-17	574036	lncRNA
PTMS	1298.03	-1.24901	-2.37678	2.41395e-23	1732.48	-1.22893	-2.34393	5.12837e-24	5763	protein coding
TWSG1	128.661	-1.24917	-2.37705	4.534e-17	N/A	N/A	N/A	N/A	57045	protein coding
DCBLD2	48.6062	-1.25125	-2.38048	4.34488e-14	N/A	N/A	N/A	N/A	131566	protein coding
PIGT	43.3874	-1.25387	-2.38481	1.72917e-07	90.8398	-1.01827	-2.02549	3.66047e-09	51604	protein coding
CLIP1	127.271	-1.25871	-2.39282	1.2943e-20	N/A	N/A	N/A	N/A	6249	protein coding
VASP	75.4695	-1.26012	-2.39516	1.56804e-10	N/A	N/A	N/A	N/A	7408	protein coding
CD63	695.946	-1.26267	-2.39939	2.41525e-23	N/A	N/A	N/A	N/A	967	protein coding
MVP	60.4816	-1.26734	-2.40717	7.98629e-11	N/A	N/A	N/A	N/A	9961	protein coding
RPL3	829.658	-1.27051	-2.41247	2.78597e-22	N/A	N/A	N/A	N/A	6122	protein coding
TSHZ2	43.4039	-1.27063	-2.41267	1.95478e-18	N/A	N/A	N/A	N/A	128553	protein coding
CD151	87.0057	-1.27286	-2.4164	1.50606e-09	264.59	-1.8111	-3.50909	1.12061e-30	977	protein coding
LPCAT2	40.4435	-1.27811	-2.4252	1.36559e-12	N/A	N/A	N/A	N/A	54947	protein coding
IFITM2	218.736	-1.27942	-2.42742	2.39723e-10	N/A	N/A	N/A	N/A	10581	protein coding
CTSK	174.888	-1.27985	-2.42813	3.77845e-14	1059.75	1.71594	3.2851	5.3019e-40	1513	protein coding
DBN1	52.9359	-1.28199	-2.43174	3.55884e-13	N/A	N/A	N/A	N/A	1627	protein coding
DPP6	42.3869	-1.28307	-2.43356	1.75289e-16	138.406	-1.47475	-2.77936	7.85494e-31	1804	protein coding
THBS1	367.974	-1.28335	-2.43403	2.03607e-26	N/A	N/A	N/A	N/A	7057	protein coding
MSN	352.715	-1.28502	-2.43685	1.32104e-24	N/A	N/A	N/A	N/A	4478	protein coding
CAVIN3	56.9909	-1.28913	-2.44381	1.54016e-05	165.078	-1.19371	-2.2874	1.87375e-10	112464	protein coding
PALLD	272.753	-1.29525	-2.45419	1.31642e-26	N/A	N/A	N/A	N/A	23022	protein coding
MFGE8	136.67	-1.29558	-2.45476	1.59492e-20	276.654	-1.42833	-2.69135	1.398e-29	4240	protein coding
CST3	63.0475	-1.30045	-2.46306	7.90361e-13	136.799	-1.87944	-3.67931	3.30526e-34	1471	protein coding
HLA-DRB5	68.5077	-1.30287	-2.46719	1.16876e-07	182.1	-1.77456	-3.42134	1.09558e-22	3127	protein coding
LINC01278	67.6389	-1.30291	-2.46727	1.81166e-12	N/A	N/A	N/A	N/A	92249	lncRNA
ENTPD1	42.1866	-1.3051	-2.47101	9.44002e-21	N/A	N/A	N/A	N/A	953	protein coding
LOC100419583	46.9794	-1.30728	-2.47474	8.15866e-08	192.051	-1.25211	-2.38189	1.05898e-16	100419583	transcribed pseudogene
PITPNB	66.8662	-1.30989	-2.47922	6.19439e-18	N/A	N/A	N/A	N/A	23760	protein coding
WDR1	231.325	-1.31091	-2.48097	2.11646e-21	N/A	N/A	N/A	N/A	9948	protein coding
RN7SL1	17031.6	-1.31344	-2.48533	7.63314e-29	N/A	N/A	N/A	N/A	6029	scRNA
CHP1	73.5124	-1.31369	-2.48577	8.70535e-14	N/A	N/A	N/A	N/A	11261	protein coding
TGFB1I1	84.4154	-1.32033	-2.49723	5.04129e-11	188.889	-1.01119	-2.01557	1.45957e-11	7041	protein coding
LOC107986188	89.8824	-1.32411	-2.50379	1.55905e-15	77.8587	-2.32605	-5.01432	5.32484e-33	107986188	lncRNA
PNMA1	112.139	-1.32434	-2.50418	4.09997e-15	N/A	N/A	N/A	N/A	9240	protein coding
HLA-DRB1	81.1776	-1.32627	-2.50753	4.29188e-08	216.792	-1.20664	-2.30799	2.82731e-13	3123	protein coding
MYOF	86.6578	-1.33083	-2.51547	6.78649e-22	N/A	N/A	N/A	N/A	26509	protein coding
SSU72	50.9963	-1.33229	-2.51802	3.23654e-06	N/A	N/A	N/A	N/A	29101	protein coding
MACF1	291.914	-1.33548	-2.52359	8.93279e-30	N/A	N/A	N/A	N/A	23499	protein coding
FAM177A1	46.0548	-1.33605	-2.5246	3.9833e-11	N/A	N/A	N/A	N/A	283635	protein coding
MAP7D1	70.5884	-1.33673	-2.52578	7.44107e-14	181.803	-1.10049	-2.14427	1.11079e-15	55700	protein coding
TJP1	162.562	-1.33675	-2.52582	6.59688e-26	N/A	N/A	N/A	N/A	7082	protein coding
PDGFA	48.8394	-1.33715	-2.52652	3.46698e-11	N/A	N/A	N/A	N/A	5154	protein coding
KMT5A	42.0487	-1.34345	-2.53758	2.8061e-10	N/A	N/A	N/A	N/A	387893	protein coding
CDC42EP3	63.4947	-1.34422	-2.53892	4.30245e-18	N/A	N/A	N/A	N/A	10602	protein coding
ITGB5	50.3841	-1.34436	-2.53917	4.76252e-14	N/A	N/A	N/A	N/A	3693	protein coding
RPL35	576.92	-1.34977	-2.54872	1.0108e-14	1038.49	-1.32427	-2.50406	1.65009e-19	11224	protein coding
RGS5	225.841	-1.35118	-2.5512	6.35439e-27	362.318	-2.16364	-4.48044	2.60614e-68	8490	protein coding
DNAJC8	147.48	-1.3533	-2.55496	2.85856e-15	N/A	N/A	N/A	N/A	22826	protein coding
FTH1	693.265	-1.35354	-2.55538	2.25112e-23	N/A	N/A	N/A	N/A	2495	protein coding
NME2	107.553	-1.3541	-2.55638	8.02028e-09	N/A	N/A	N/A	N/A	4831	protein coding
CLSTN1	99.3568	-1.35797	-2.56325	3.54232e-20	306.343	-1.39798	-2.63533	4.09666e-29	22883	protein coding
CAP1	170.14	-1.35937	-2.56573	1.42249e-21	N/A	N/A	N/A	N/A	10487	protein coding
PINK1	42.3704	-1.3598	-2.5665	4.08936e-09	109.903	-1.39856	-2.63638	2.00466e-17	65018	protein coding
YBX1	346.167	-1.36018	-2.56716	2.5431e-25	N/A	N/A	N/A	N/A	4904	protein coding
TPP1	135.864	-1.36095	-2.56854	1.44421e-19	N/A	N/A	N/A	N/A	1200	protein coding
ENG	40.2367	-1.36264	-2.57156	2.19279e-10	87.8511	-1.58091	-2.99159	3.14575e-21	2022	protein coding
TMOD3	82.1325	-1.3696	-2.58398	1.52683e-22	N/A	N/A	N/A	N/A	29766	protein coding
TXNRD1	77.6625	-1.37129	-2.58702	5.7306e-17	213.009	-1.47189	-2.77385	1.94478e-28	7296	protein coding
ATP5MF	57.4379	-1.38158	-2.60553	0.00109179	N/A	N/A	N/A	N/A	9551	protein coding
RPL22	653.248	-1.38609	-2.61369	2.90627e-27	N/A	N/A	N/A	N/A	6146	protein coding
TFPI	45.0365	-1.38657	-2.61457	1.26014e-14	N/A	N/A	N/A	N/A	7035	protein coding
NUCB1	105.829	-1.38862	-2.61828	4.22695e-16	235.265	-1.2644	-2.40227	6.04161e-20	4924	protein coding
RERG	101.057	-1.39066	-2.62199	5.41608e-15	N/A	N/A	N/A	N/A	85004	protein coding
CPQ	68.973	-1.39228	-2.62493	1.72869e-10	108.387	-1.69783	-3.24413	2.69583e-19	10404	protein coding
CLIP3	111.658	-1.39251	-2.62536	6.44201e-19	N/A	N/A	N/A	N/A	25999	protein coding
MINDY2	44.2397	-1.39257	-2.62545	3.22136e-19	N/A	N/A	N/A	N/A	54629	protein coding
SLC25A6_1	159.924	-1.39708	-2.63368	1.32641e-14	N/A	N/A	N/A	N/A	293	protein coding
RHOC	77.2453	-1.39784	-2.63507	3.83667e-10	163.946	-1.08844	-2.12644	2.248e-11	389	protein coding
BCYRN1	160.826	-1.39798	-2.63532	0.000402954	152.989	3.27175	9.65817	1.2327e-05	618	lncRNA
MYO1C	89.6677	-1.40094	-2.64073	2.04665e-21	159.932	-1.6733	-3.18943	1.01075e-35	4641	protein coding
TMSB4X	2079.58	-1.40417	-2.64666	1.11138e-27	N/A	N/A	N/A	N/A	7114	protein coding
PPFIBP1	82.77	-1.4053	-2.64873	2.33492e-22	N/A	N/A	N/A	N/A	8496	protein coding
TCEAL3	365.56	-1.41079	-2.65882	1.38297e-19	436.027	-1.15047	-2.21987	9.46881e-16	85012	protein coding
HIST1H2BC	44.5865	-1.41273	-2.66241	0.00467247	67.2544	-1.60359	-3.039	8.67484e-05	8347	protein coding
FSTL1	191.295	-1.41751	-2.67125	2.51592e-28	N/A	N/A	N/A	N/A	11167	protein coding
HES1	52.5146	-1.42152	-2.67868	6.537e-08	N/A	N/A	N/A	N/A	3280	protein coding
CAV1	220.876	-1.42262	-2.68071	1.21177e-24	320.855	-1.27392	-2.41817	4.8661e-23	857	protein coding
DEPTOR	40.9648	-1.42507	-2.68528	1.79223e-09	112.236	-2.3646	-5.1501	9.82569e-36	64798	protein coding
PLEC	90.1195	-1.42657	-2.68806	8.41838e-30	163.839	-2.13181	-4.38267	6.94906e-68	5339	protein coding
ANXA1	172.797	-1.42736	-2.68953	6.98822e-17	269.714	-2.31713	-4.98339	5.18727e-44	301	protein coding
S1PR1	44.8204	-1.42909	-2.69276	4.58577e-11	118.208	-2.18502	-4.54734	1.91291e-36	1901	protein coding
SCPEP1	40.367	-1.43178	-2.6978	8.76465e-09	87.0286	-1.75283	-3.37019	6.5224e-20	59342	protein coding
FBLN1	134.419	-1.43325	-2.70054	6.80647e-24	N/A	N/A	N/A	N/A	2192	protein coding
TCIM	72.2292	-1.43861	-2.7106	6.22921e-11	60.9217	-1.00833	-2.01158	1.54623e-06	56892	protein coding
PNRC2	252.976	-1.44149	-2.71602	6.54459e-24	N/A	N/A	N/A	N/A	55629	protein coding
ANGPTL2	59.1464	-1.44162	-2.71627	6.77067e-22	N/A	N/A	N/A	N/A	23452	protein coding
SLC25A5	67.6774	-1.44443	-2.72155	1.8705e-08	N/A	N/A	N/A	N/A	292	protein coding
FLOT2	40.3073	-1.44546	-2.7235	2.55356e-10	58.7662	-1.27135	-2.41387	1.31848e-11	2319	protein coding
CDC37	114.111	-1.45275	-2.73729	1.71517e-14	262.975	-1.58459	-2.99922	4.49615e-26	11140	protein coding
PHACTR2	45.0055	-1.45611	-2.74367	3.1787e-21	N/A	N/A	N/A	N/A	9749	protein coding
GNB4	45.1341	-1.45693	-2.74524	8.10993e-18	N/A	N/A	N/A	N/A	59345	protein coding
ADIRF	67.7895	-1.4596	-2.75032	3.31696e-05	144.009	-5.1153	-34.6623	7.75543e-15	10974	protein coding
TCEAL4	767.9	-1.46071	-2.75244	2.76373e-31	669.395	-1.19397	-2.28782	9.40699e-22	79921	protein coding
ATP5ME	138.48	-1.46608	-2.7627	6.90604e-06	N/A	N/A	N/A	N/A	521	protein coding
FHL1	236.911	-1.46786	-2.76612	3.19918e-28	N/A	N/A	N/A	N/A	2273	protein coding
SEPTIN11	85.6383	-1.47001	-2.77024	3.99857e-24	N/A	N/A	N/A	N/A	55752	protein coding
FYCO1	50.6149	-1.47083	-2.77181	1.22719e-22	N/A	N/A	N/A	N/A	79443	protein coding
CSRP1	1549.88	-1.4882	-2.80539	2.7372e-35	3777.88	-1.6957	-3.23933	5.92691e-48	1465	protein coding
GIMAP4	82.4221	-1.49015	-2.80918	3.11685e-13	211.226	-2.50433	-5.67385	6.20754e-47	55303	protein coding
EMX2	194.369	-1.49772	-2.82396	1.68129e-24	N/A	N/A	N/A	N/A	2018	protein coding
ARHGAP1	51.2357	-1.50031	-2.82903	9.70207e-16	N/A	N/A	N/A	N/A	392	protein coding
LAMB2	88.753	-1.50064	-2.82967	1.2906e-23	196.781	-1.5238	-2.87548	9.93296e-32	3913	protein coding
TSPAN2	62.8673	-1.50847	-2.84509	3.46336e-15	N/A	N/A	N/A	N/A	10100	protein coding
KIF1C	68.7723	-1.51283	-2.85368	1.19774e-24	161.806	-1.77312	-3.41793	1.79776e-42	10749	protein coding
SELENON	43.4046	-1.518	-2.86394	1.18281e-14	N/A	N/A	N/A	N/A	57190	protein coding
STK38L	101.287	-1.52137	-2.87063	2.06674e-26	N/A	N/A	N/A	N/A	23012	protein coding
SPOCK1	116.924	-1.52137	-2.87064	3.59106e-25	N/A	N/A	N/A	N/A	6695	protein coding
TMEM47	90.9907	-1.52325	-2.87438	4.26268e-21	81.6324	-1.24439	-2.36918	2.24118e-15	83604	protein coding
FMOD	90.5579	-1.52548	-2.87883	5.13296e-18	N/A	N/A	N/A	N/A	2331	protein coding
CAPNS1	70.0628	-1.52852	-2.8849	2.62694e-14	N/A	N/A	N/A	N/A	826	protein coding
LINC01279	226.822	-1.52929	-2.88643	1.48033e-31	N/A	N/A	N/A	N/A	100506621	lncRNA
SEC11C	56.0661	-1.52946	-2.88678	1.73621e-06	N/A	N/A	N/A	N/A	90701	protein coding
RAP2C	79.7521	-1.53044	-2.88875	2.36472e-20	360.841	-2.20719	-4.61774	6.6102e-64	57826	protein coding
RPS11	753.81	-1.53161	-2.89108	7.111e-23	N/A	N/A	N/A	N/A	6205	protein coding
NBL1	60.6725	-1.53538	-2.89864	4.58902e-15	580.997	1.98686	3.96374	7.20273e-52	4681	protein coding
ENAH	109.875	-1.54629	-2.92065	1.61528e-34	N/A	N/A	N/A	N/A	55740	protein coding
ZYX	209.577	-1.55208	-2.93239	1.12871e-24	N/A	N/A	N/A	N/A	7791	protein coding
DCN	280.779	-1.55707	-2.94256	4.84067e-36	N/A	N/A	N/A	N/A	1634	protein coding
MXRA7	88.1527	-1.55918	-2.94687	3.28446e-28	108.777	-1.47341	-2.77676	4.5556e-28	439921	protein coding
GSN	264.32	-1.56056	-2.94969	1.96814e-34	462.007	-2.23716	-4.71469	1.42255e-72	2934	protein coding
HLA-C	448.477	-1.56438	-2.9575	2.44094e-28	1349.7	-1.45748	-2.74628	1.45216e-32	3107	protein coding
SAMHD1	49.8805	-1.56728	-2.96346	3.91129e-20	190.865	-1.38017	-2.60299	6.62063e-27	25939	protein coding
VCL	230.507	-1.56898	-2.96696	5.96866e-35	N/A	N/A	N/A	N/A	7414	protein coding
RSPO3	72.8697	-1.57365	-2.97656	5.6065e-23	429.711	1.57592	2.98125	1.77696e-36	84870	protein coding
BST2	44.7568	-1.57368	-2.97664	6.77722e-06	330.745	-2.60545	-6.08582	2.16892e-42	684	protein coding
DPYSL2	164.606	-1.58723	-3.00472	3.58334e-31	N/A	N/A	N/A	N/A	1808	protein coding
RGS2	276.111	-1.58768	-3.00567	1.13529e-22	212.826	-2.34595	-5.08396	9.14893e-35	5997	protein coding
LAMA2	48.2574	-1.58776	-3.00581	5.0147e-30	58.286	-1.85454	-3.61637	3.8609e-42	3908	protein coding
PFDN2	108.242	-1.59506	-3.02107	2.70615e-08	N/A	N/A	N/A	N/A	5202	protein coding
KCTD12	243.542	-1.60142	-3.03441	3.79934e-36	420.855	-1.16592	-2.24377	2.76427e-22	115207	protein coding
CYSTM1	61.0732	-1.60475	-3.04143	2.36231e-06	109.432	-1.55114	-2.93049	9.29356e-10	84418	protein coding
GPR161	64.4341	-1.60552	-3.04305	1.47776e-28	157.725	-2.36598	-5.15501	1.05192e-71	23432	protein coding
TMEM50A	90.5188	-1.60879	-3.04996	2.35262e-18	N/A	N/A	N/A	N/A	23585	protein coding
DGKH	48.29	-1.6171	-3.06758	1.02674e-32	N/A	N/A	N/A	N/A	160851	protein coding
CAVIN1	553.934	-1.61725	-3.0679	9.36942e-40	1127.36	-2.23437	-4.70556	4.08437e-78	284119	protein coding
CFL2	100.492	-1.61805	-3.0696	2.88796e-26	141.244	-1.5692	-2.9674	3.33635e-29	1073	protein coding
DBNDD2	43.4638	-1.62184	-3.07768	1.21699e-10	N/A	N/A	N/A	N/A	55861	protein coding
SYF2	120.302	-1.62286	-3.07984	2.24019e-17	126.472	-1.02456	-2.03433	1.44912e-09	25949	protein coding
SH3D19	65.0811	-1.62475	-3.08389	1.10155e-27	113.901	-1.97248	-3.92441	5.45225e-47	152503	protein coding
PKD2	171.421	-1.62508	-3.0846	7.633e-33	N/A	N/A	N/A	N/A	5311	protein coding
APP	505.973	-1.63076	-3.09677	3.26015e-39	764.914	-1.15909	-2.23316	2.49317e-22	351	protein coding
AEBP1	363.337	-1.6436	-3.12445	8.77083e-38	N/A	N/A	N/A	N/A	165	protein coding
FGD5	40.0481	-1.64757	-3.13305	5.70955e-19	73.2604	-2.83906	-7.15555	3.57506e-54	152273	protein coding
TMSB10	702.711	-1.65127	-3.1411	1.54109e-22	N/A	N/A	N/A	N/A	9168	protein coding
MYADM	855.29	-1.65564	-3.15062	5.49609e-43	994.263	-1.56873	-2.96643	1.0394e-39	91663	protein coding
FGL2	45.8855	-1.66154	-3.16353	3.71041e-17	82.0034	-2.80812	-7.00371	5.29201e-47	10875	protein coding
RSU1	69.6587	-1.66783	-3.17736	1.88317e-20	N/A	N/A	N/A	N/A	6251	protein coding
LRRFIP1	105.063	-1.66988	-3.18189	1.18204e-37	N/A	N/A	N/A	N/A	9208	protein coding
LPP	414.539	-1.6702	-3.18258	8.46259e-47	N/A	N/A	N/A	N/A	4026	protein coding
PARVA	124.907	-1.67104	-3.18444	1.92436e-36	N/A	N/A	N/A	N/A	55742	protein coding
GUCY1A1	49.1055	-1.67744	-3.19861	2.15059e-28	40.3178	-1.51055	-2.84918	5.6913e-23	2982	protein coding
S100A11	85.6977	-1.68037	-3.2051	1.04983e-06	N/A	N/A	N/A	N/A	6282	protein coding
TMEM123	280.583	-1.68343	-3.21191	3.70045e-35	510.132	-1.02383	-2.03331	7.50298e-17	114908	protein coding
COL14A1	245.318	-1.68764	-3.2213	2.78081e-42	221.383	-1.95557	-3.8787	9.77368e-55	7373	protein coding
TLN1	234.734	-1.69228	-3.23167	5.56799e-42	498.46	-1.20491	-2.30522	1.52944e-24	7094	protein coding
ID4	105.592	-1.70009	-3.24921	2.09326e-26	190.973	-1.53339	-2.89465	8.02408e-29	3400	protein coding
PKIG	52.8717	-1.7025	-3.25465	1.67807e-12	141.711	-1.06899	-2.09797	9.88584e-12	11142	protein coding
HSPB1	592.86	-1.70504	-3.26037	5.57897e-28	785.432	-2.41624	-5.33778	6.81456e-54	3315	protein coding
RPL11	832.959	-1.71169	-3.27545	1.63e-35	N/A	N/A	N/A	N/A	6135	protein coding
GUCY1A2	89.182	-1.71233	-3.27691	2.24406e-40	N/A	N/A	N/A	N/A	2977	protein coding
CD74	142.61	-1.71495	-3.28285	4.34987e-31	338.221	-1.66588	-3.17307	1.10724e-38	972	protein coding
SHISAL1	43.3309	-1.71641	-3.28617	3.27198e-23	N/A	N/A	N/A	N/A	85352	protein coding
VAT1	121.303	-1.72444	-3.30452	3.13541e-24	N/A	N/A	N/A	N/A	10493	protein coding
CDC42EP1	43.8539	-1.72732	-3.31112	3.53046e-11	98.6803	-1.12713	-2.18423	8.72149e-11	11135	protein coding
FBLN5	105.723	-1.73655	-3.33237	4.70746e-25	N/A	N/A	N/A	N/A	10516	protein coding
SPTAN1	230.698	-1.73716	-3.33378	2.27829e-43	355.579	-1.75127	-3.36655	3.29439e-47	6709	protein coding
GAPDH	187.146	-1.73903	-3.3381	2.06252e-24	N/A	N/A	N/A	N/A	2597	protein coding
MRVI1	102.866	-1.74494	-3.3518	5.67899e-34	127.269	-1.72861	-3.31408	1.30049e-36	10335	protein coding
NID1	127.089	-1.74801	-3.35895	6.48647e-35	N/A	N/A	N/A	N/A	4811	protein coding
APOD	142.595	-1.74905	-3.36138	1.15052e-13	438.31	-4.04311	-16.4853	1.08489e-58	347	protein coding
LGALS1	204.514	-1.75005	-3.36369	1.64933e-12	N/A	N/A	N/A	N/A	3956	protein coding
APOL1	46.0353	-1.75387	-3.37263	1.25385e-15	204.905	-2.61851	-6.14114	3.91693e-62	8542	protein coding
RARRES2	136.576	-1.76217	-3.39208	3.03074e-12	309.615	-2.3093	-4.95644	4.22869e-30	5919	protein coding
CLEC14A	72.4145	-1.76273	-3.39339	6.78131e-16	130.583	-2.50098	-5.66069	4.36729e-36	161198	protein coding
PEA15	235.954	-1.76415	-3.39675	7.05468e-34	424.038	-1.00776	-2.01078	1.57386e-15	8682	protein coding
BAG2	70.2787	-1.76539	-3.39965	5.4925e-32	N/A	N/A	N/A	N/A	9532	protein coding
COL4A2	289.952	-1.77004	-3.41064	5.91772e-45	N/A	N/A	N/A	N/A	1284	protein coding
MYH10	102.998	-1.77711	-3.42739	7.26146e-38	N/A	N/A	N/A	N/A	4628	protein coding
TRIR	181.085	-1.77742	-3.42812	3.37926e-18	217.035	-1.51193	-2.85191	6.48231e-17	79002	protein coding
NUDC	75.1243	-1.78125	-3.43724	2.6742e-19	110.798	-1.12818	-2.18583	1.30653e-12	10726	protein coding
NFIB	73.3685	-1.78646	-3.44967	4.17614e-40	79.2428	-1.39361	-2.62735	4.17572e-27	4781	protein coding
ACTN4	367.728	-1.78679	-3.45047	8.12404e-46	560.549	-1.4774	-2.78446	1.27359e-34	81	protein coding
CBY1	54.2293	-1.79035	-3.45899	2.39636e-09	N/A	N/A	N/A	N/A	25776	protein coding
HIST2H2AC	84.1196	-1.79532	-3.47092	6.04534e-06	80.5968	-1.78729	-3.45167	5.30875e-06	8338	protein coding
SH3BGRL3	93.3079	-1.81416	-3.51655	1.30404e-09	N/A	N/A	N/A	N/A	83442	protein coding
CAPZB	87.2399	-1.81977	-3.53024	1.23819e-26	N/A	N/A	N/A	N/A	832	protein coding
SLIT2	45.9055	-1.8224	-3.53669	2.03069e-31	N/A	N/A	N/A	N/A	9353	protein coding
PRKG1	46.8549	-1.82409	-3.54084	3.18551e-32	47.1718	-1.31576	-2.48934	9.36254e-20	5592	protein coding
PKM	160.408	-1.83131	-3.5586	2.45572e-36	N/A	N/A	N/A	N/A	5315	protein coding
CCDC69	47.6677	-1.83187	-3.55998	1.71258e-17	96.8671	-1.76945	-3.40924	3.9437e-26	26112	protein coding
UBE2L3	40.9766	-1.83412	-3.56554	7.60815e-18	N/A	N/A	N/A	N/A	7332	protein coding
ZEB2	94.533	-1.84686	-3.59715	2.77938e-43	71.7807	-1.06279	-2.08897	5.67872e-16	9839	protein coding
PPP1R12B	120.703	-1.85596	-3.61992	7.41202e-54	N/A	N/A	N/A	N/A	4660	protein coding
SLMO2-ATP5E	65.9948	-1.85697	-3.62247	1.21114e-09	N/A	N/A	N/A	N/A	100533975	lncRNA
GAS6	65.9574	-1.86222	-3.63567	3.89976e-18	128.433	-1.72315	-3.30157	6.91792e-25	2621	protein coding
ALDH1A2	51.8097	-1.86977	-3.65474	3.87599e-20	75.1263	-2.32314	-5.00419	7.16346e-34	8854	protein coding
PDE5A	44.2693	-1.87053	-3.65667	5.86123e-28	N/A	N/A	N/A	N/A	8654	protein coding
BMERB1	45.4954	-1.87082	-3.65739	5.26346e-13	N/A	N/A	N/A	N/A	89927	protein coding
JPH2	42.5234	-1.88032	-3.68158	6.08977e-27	N/A	N/A	N/A	N/A	57158	protein coding
PTGIS	212.427	-1.88343	-3.68951	1.37627e-45	N/A	N/A	N/A	N/A	5740	protein coding
RAB23	149.246	-1.88403	-3.69105	1.07924e-39	290.999	-1.04996	-2.07047	2.90669e-17	51715	protein coding
CCN2	292.349	-1.88444	-3.69209	1.53659e-38	922.222	-1.8131	-3.51396	1.69519e-48	1490	protein coding
PDLIM1	111.918	-1.8874	-3.69967	3.9824e-18	N/A	N/A	N/A	N/A	9124	protein coding
VGLL3	60.4088	-1.89216	-3.71191	3.75374e-39	N/A	N/A	N/A	N/A	389136	protein coding
SNORA12	62.5174	-1.89273	-3.71337	0.0152164	74.0574	-1.5972	-3.02555	0.0144462	677800	snoRNA
CITED2	135.359	-1.89319	-3.71456	9.12329e-29	370.785	-1.62388	-3.08204	5.1919e-34	10370	protein coding
TRIB2	52.1215	-1.89589	-3.72152	7.24834e-23	N/A	N/A	N/A	N/A	28951	protein coding
FKBP2	58.9107	-1.89751	-3.72568	2.94132e-10	120.766	-1.03734	-2.05244	6.89317e-08	2286	protein coding
SYNPO2	376.432	-1.89991	-3.7319	5.45167e-59	N/A	N/A	N/A	N/A	171024	protein coding
MRPL18	64.5555	-1.90126	-3.73539	3.66091e-12	N/A	N/A	N/A	N/A	29074	protein coding
EPB41L2	119.862	-1.90424	-3.74312	4.11516e-46	125.082	-1.0136	-2.01894	9.11797e-16	2037	protein coding
SSPN	48.7444	-1.91508	-3.77135	8.27135e-25	N/A	N/A	N/A	N/A	8082	protein coding
MBNL1-AS1	77.1476	-1.91658	-3.77526	2.48406e-35	102.849	-2.60129	-6.06828	1.87588e-62	401093	lncRNA
USP53	44.201	-1.91696	-3.77625	2.55887e-28	N/A	N/A	N/A	N/A	54532	protein coding
CES1	41.2553	-1.92004	-3.78432	1.71852e-11	N/A	N/A	N/A	N/A	1066	protein coding
PALM2-AKAP2	83.2819	-1.92011	-3.78451	4.14584e-49	N/A	N/A	N/A	N/A	445815	protein coding
COL12A1	224.137	-1.92053	-3.78563	8.96434e-56	440.494	-1.25657	-2.38928	6.18171e-27	1303	protein coding
DSTN	411.276	-1.9275	-3.80395	6.23193e-51	514.461	-1.28029	-2.42888	1.15041e-25	11034	protein coding
SPTBN1	210.625	-1.92992	-3.81035	2.45287e-57	334.342	-2.71187	-6.55173	2.89155e-112	6711	protein coding
PAM	94.8611	-1.93508	-3.82399	5.93089e-39	N/A	N/A	N/A	N/A	5066	protein coding
AQP1	122.208	-1.93718	-3.82957	3.54697e-30	233.165	-2.42496	-5.37014	8.98687e-57	358	protein coding
ITGA1	75.0074	-1.94545	-3.85158	5.06648e-43	N/A	N/A	N/A	N/A	3672	protein coding
CD44	505.278	-1.95608	-3.88006	5.97848e-59	374.046	-1.17729	-2.26151	1.07994e-22	960	protein coding
TIMP3	1070.44	-1.96021	-3.89118	9.51305e-62	1731.45	-1.30537	-2.47147	1.91839e-29	7078	protein coding
CCDC80	1209.22	-1.96881	-3.91445	3.92677e-62	1389.21	-1.57091	-2.97092	4.30727e-41	151887	protein coding
PECAM1	67.9692	-1.97989	-3.94463	9.92522e-37	149.991	-2.01788	-4.04989	7.44418e-51	5175	protein coding
SLMAP	128.616	-1.98456	-3.95741	1.23174e-48	231.849	-1.28837	-2.44253	7.7382e-26	7871	protein coding
PDLIM7	137.73	-1.98556	-3.96017	3.10972e-29	349.297	-1.1512	-2.22098	4.3736e-18	9260	protein coding
PAWR	47.1075	-2.01284	-4.03576	1.14171e-41	N/A	N/A	N/A	N/A	5074	protein coding
LUM	339.767	-2.0178	-4.04967	1.5664e-47	N/A	N/A	N/A	N/A	4060	protein coding
CAMK2N1	136.31	-2.02368	-4.06618	3.1675e-30	N/A	N/A	N/A	N/A	55450	protein coding
NOTCH3	103.759	-2.03051	-4.0855	6.50046e-48	146.446	-2.19099	-4.56619	2.00257e-60	4854	protein coding
ACTB	4371.87	-2.03384	-4.09492	2.09778e-67	5628.4	-1.52795	-2.88376	1.13298e-39	60	protein coding
DPYSL3	240.81	-2.05013	-4.14145	1.69979e-55	N/A	N/A	N/A	N/A	1809	protein coding
FBXL22	42.9407	-2.06269	-4.17765	1.13895e-27	N/A	N/A	N/A	N/A	283807	protein coding
ILK	163.835	-2.06634	-4.18822	6.44663e-35	406.178	-1.51913	-2.86618	1.52154e-30	3611	protein coding
SDC3	75.0874	-2.07385	-4.21008	6.62397e-37	N/A	N/A	N/A	N/A	9672	protein coding
GNB1	188.062	-2.0754	-4.21461	2.31624e-44	N/A	N/A	N/A	N/A	2782	protein coding
SORT1	76.2304	-2.09221	-4.26402	1.24005e-43	N/A	N/A	N/A	N/A	6272	protein coding
PLPP1	93.8919	-2.10378	-4.29835	9.22764e-22	224.115	-2.11185	-4.32245	3.28313e-37	8611	protein coding
MT2A	65.8888	-2.10736	-4.30903	1.72487e-05	N/A	N/A	N/A	N/A	4502	protein coding
FILIP1	45.5476	-2.11012	-4.31728	5.79619e-38	N/A	N/A	N/A	N/A	27145	protein coding
CLIC4	661.488	-2.11041	-4.31814	7.0851e-66	N/A	N/A	N/A	N/A	25932	protein coding
GPNMB	357.135	-2.11242	-4.32416	7.98914e-53	403.906	-1.07206	-2.10244	3.36794e-17	10457	protein coding
SPARCL1	2197.93	-2.11665	-4.33686	4.02357e-72	2000.82	-1.23022	-2.34602	5.53171e-26	8404	protein coding
SAMD4A	87.3062	-2.12178	-4.3523	2.78803e-46	N/A	N/A	N/A	N/A	23034	protein coding
ARHGEF10	42.9617	-2.14565	-4.4249	1.69297e-29	66.4328	-1.02585	-2.03615	2.74748e-12	9639	protein coding
DMD	89.8643	-2.14902	-4.43525	2.27582e-65	N/A	N/A	N/A	N/A	1756	protein coding
PLXDC2	53.9267	-2.16599	-4.48774	6.04037e-52	146.754	1.20658	2.3079	1.2709e-22	84898	protein coding
CTSZ	90.2486	-2.17196	-4.50634	3.11139e-19	141.548	-1.22502	-2.33759	3.18025e-12	1522	protein coding
ACTN1	189.512	-2.17274	-4.50878	1.70189e-54	N/A	N/A	N/A	N/A	87	protein coding
LIMS2	90.3206	-2.18053	-4.5332	2.13513e-40	170.364	-2.08889	-4.2542	1.2314e-49	55679	protein coding
AOC3	111.372	-2.18251	-4.53941	2.5916e-45	139.721	-1.62175	-3.07748	2.35092e-31	8639	protein coding
MAOB	131.197	-2.18509	-4.54755	1.68878e-37	124.071	-1.04184	-2.05886	4.297e-12	4129	protein coding
MGP	629.319	-2.20239	-4.60241	4.42455e-58	N/A	N/A	N/A	N/A	4256	protein coding
LBH	102.358	-2.20962	-4.62552	1.49953e-35	N/A	N/A	N/A	N/A	81606	protein coding
MAP1B	254.519	-2.21551	-4.64446	1.04122e-72	N/A	N/A	N/A	N/A	4131	protein coding
MYZAP	48.8629	-2.21655	-4.64779	1.02588e-17	67.2958	-1.27743	-2.42406	3.3838e-11	100820829	protein coding
PTPN21	46.9528	-2.22622	-4.67906	6.45328e-37	N/A	N/A	N/A	N/A	11099	protein coding
PALMD	94.4993	-2.23896	-4.72058	7.77262e-28	401.951	-3.90709	-15.0021	5.78453e-108	54873	protein coding
DST	210.842	-2.24503	-4.74048	8.22526e-81	N/A	N/A	N/A	N/A	667	protein coding
SMTN	153.213	-2.27163	-4.82867	2.58747e-54	294.4	-1.16673	-2.24502	7.53992e-21	6525	protein coding
NT5E	58.4545	-2.27417	-4.83719	8.58103e-30	N/A	N/A	N/A	N/A	4907	protein coding
PLN	91.4702	-2.27559	-4.84197	1.55141e-32	N/A	N/A	N/A	N/A	5350	protein coding
GIMAP7	104.088	-2.27971	-4.85579	2.55173e-19	210.998	-3.1938	-9.15016	1.54667e-41	168537	protein coding
ADH1B	104.208	-2.28864	-4.88596	1.12832e-42	140.183	-6.83433	-114.114	5.98679e-48	125	protein coding
CALD1	2182.72	-2.30385	-4.93774	3.26197e-87	N/A	N/A	N/A	N/A	800	protein coding
YWHAH	194.849	-2.30485	-4.94116	1.04068e-37	N/A	N/A	N/A	N/A	7533	protein coding
MYL12A	162.104	-2.30513	-4.94212	2.15717e-30	255.022	-1.29761	-2.45821	2.43472e-17	10627	protein coding
PCP4	98.9567	-2.31769	-4.98534	4.23058e-10	576.429	1.06969	2.09898	1.7479e-10	5121	protein coding
SOD3	60.7005	-2.3273	-5.01864	1.47912e-15	69.3673	-1.4809	-2.79123	1.69642e-10	6649	protein coding
OPTN	106.677	-2.33437	-5.04332	3.72556e-41	167.815	-2.17184	-4.50597	1.75905e-46	10133	protein coding
PPIC	91.7996	-2.33562	-5.04769	1.0536e-19	143.193	-1.59739	-3.02595	4.63972e-17	5480	protein coding
CCL14	153.085	-2.37482	-5.1867	6.4183e-22	141.535	-4.18662	-18.2094	3.67575e-24	6358	protein coding
CNN2	84.1314	-2.3794	-5.20321	1.02679e-26	N/A	N/A	N/A	N/A	1265	protein coding
LTBP1	101.154	-2.38766	-5.23307	3.19071e-56	129.142	-1.5783	-2.98618	8.30023e-32	4052	protein coding
NIBAN1	117.695	-2.39327	-5.25347	4.00703e-61	N/A	N/A	N/A	N/A	116496	protein coding
C7	303.87	-2.40114	-5.28221	6.17883e-76	268.542	-5.23712	-37.7165	1.07121e-151	730	protein coding
HSPG2	131.99	-2.40428	-5.2937	2.09748e-78	315.887	-1.69063	-3.22797	2.63785e-46	3339	protein coding
PRRX1	122.304	-2.40631	-5.30116	2.11351e-50	N/A	N/A	N/A	N/A	5396	protein coding
PRELP	143.172	-2.40909	-5.3114	4.10244e-61	179.825	-1.80609	-3.49694	1.26125e-41	5549	protein coding
ECSCR	40.0963	-2.42244	-5.36078	2.03478e-09	62.585	-2.81173	-7.02126	1.95005e-14	641700	protein coding
ADGRE5	79.2814	-2.42376	-5.36566	1.75087e-35	N/A	N/A	N/A	N/A	976	protein coding
PODN	152.148	-2.46125	-5.50693	2.39958e-56	272.897	-2.38066	-5.20775	1.40232e-66	127435	protein coding
AKAP12	177.962	-2.47134	-5.54558	7.02483e-82	310.374	-2.17546	-4.51729	1.60351e-71	9590	protein coding
ASPN	149.292	-2.4864	-5.60379	1.69945e-43	N/A	N/A	N/A	N/A	54829	protein coding
CPED1	62.9729	-2.50758	-5.68667	2.69638e-48	77.045	-1.94501	-3.8504	1.85215e-37	79974	protein coding
C12orf75	66.5946	-2.53465	-5.79437	3.21856e-16	N/A	N/A	N/A	N/A	387882	protein coding
IGFBP7	545.571	-2.54822	-5.84913	3.564e-68	1342.61	-2.26515	-4.80704	7.36515e-72	3490	protein coding
FAT1	68.8042	-2.55885	-5.89237	6.45898e-73	N/A	N/A	N/A	N/A	2195	protein coding
SVEP1	60.3321	-2.57182	-5.94561	2.69125e-64	104.307	-2.04094	-4.11513	8.78038e-54	79987	protein coding
ITGA11	79.8889	-2.5725	-5.94839	7.2418e-69	154.843	-1.53764	-2.9032	8.42955e-35	22801	protein coding
RASSF2	47.3796	-2.59884	-6.058	2.16434e-38	N/A	N/A	N/A	N/A	9770	protein coding
MYLK	547.163	-2.60365	-6.07823	1.23571e-105	N/A	N/A	N/A	N/A	4638	protein coding
CYB5R3	89.0205	-2.60966	-6.1036	9.26156e-42	141.394	-1.32481	-2.505	6.49221e-20	1727	protein coding
LHFPL6	240.312	-2.61442	-6.12378	1.80719e-55	N/A	N/A	N/A	N/A	10186	protein coding
C1orf198	85.0932	-2.62037	-6.14909	1.2062e-46	N/A	N/A	N/A	N/A	84886	protein coding
STEAP4	55.2178	-2.62103	-6.15189	4.65572e-58	46.2672	-3.86405	-14.5611	1.82743e-68	79689	protein coding
ALDH1A1	178.123	-2.62482	-6.16807	7.98705e-47	292.998	-5.27955	-38.8422	7.09823e-76	216	protein coding
MCAM	125.672	-2.63391	-6.20708	1.20554e-67	213.004	-2.25654	-4.77843	9.68642e-64	4162	protein coding
TNXB	122.157	-2.63988	-6.23281	1.64118e-88	178.858	-1.37272	-2.58958	8.04311e-30	7148	protein coding
CPE	88.5371	-2.65976	-6.31928	9.7677e-35	115.328	-1.69491	-3.23756	2.34458e-23	1363	protein coding
HSPB7	101.301	-2.66945	-6.36186	3.0363e-45	137.278	-1.19697	-2.29258	1.80919e-16	27129	protein coding
PLEKHA4	88.0938	-2.69105	-6.45782	7.57065e-41	224.635	-1.33798	-2.52797	7.78353e-23	57664	protein coding
RERGL	78.1195	-2.69352	-6.46888	2.01816e-17	N/A	N/A	N/A	N/A	79785	protein coding
SPON1	68.6708	-2.74917	-6.72329	3.06699e-47	78.0826	-1.51857	-2.86506	1.25031e-22	10418	protein coding
PPP1R14A	147.697	-2.75782	-6.76376	1.21221e-16	349.921	-2.52335	-5.74916	4.34818e-29	94274	protein coding
DDAH1	51.4464	-2.8091	-7.00848	5.09001e-42	N/A	N/A	N/A	N/A	23576	protein coding
FLNC	111.728	-2.83204	-7.12079	3.48657e-84	409.14	-2.26239	-4.79785	1.28962e-77	2318	protein coding
ACTA2	2391.55	-2.84548	-7.18746	1.13204e-119	2819.37	-1.25363	-2.38441	1.1919e-26	59	protein coding
EFHD1	70.1742	-2.87105	-7.31595	8.15816e-27	82.858	-2.44916	-5.461	7.28525e-26	80303	protein coding
TNS1	455.879	-2.87883	-7.35552	2.83905e-128	677.426	-1.00385	-2.00534	3.69026e-18	7145	protein coding
SULF1	155.44	-2.88241	-7.37379	2.03507e-86	N/A	N/A	N/A	N/A	23213	protein coding
BGN	360.175	-2.90036	-7.46614	1.17013e-80	N/A	N/A	N/A	N/A	633	protein coding
THY1	70.0705	-2.94944	-7.7245	2.25571e-44	215.788	-1.34379	-2.53817	4.38508e-24	7070	protein coding
CCDC124	45.6109	-3.00754	-8.04194	1.48767e-11	94.0168	-1.55802	-2.9445	5.8832e-11	115098	protein coding
HSPA2	48.1068	-3.03214	-8.18022	5.65487e-26	83.6885	-1.98752	-3.96554	3.93759e-25	3306	protein coding
RNU4ATAC	106.039	-3.0385	-8.21637	0.000241728	N/A	N/A	N/A	N/A	100151683	snRNA
SNORD22	164.108	-3.05404	-8.30532	7.64606e-06	N/A	N/A	N/A	N/A	9304	snoRNA
CNN1	763.622	-3.0828	-8.47257	1.02952e-115	1815.24	-3.24149	-9.4577	1.33549e-148	1264	protein coding
IGFBP6	190.449	-3.09134	-8.52287	2.84004e-33	321.204	-5.21456	-37.1311	2.71602e-42	3489	protein coding
FLNA	1222.86	-3.10744	-8.61854	1.09823e-152	2731.18	-2.30146	-4.92956	1.14118e-88	2316	protein coding
PLVAP	93.8069	-3.13764	-8.80082	2.43633e-38	248.042	-3.69885	-12.9857	2.85284e-77	83483	protein coding
EFEMP1	57.6243	-3.15177	-8.88745	8.42505e-36	138.317	-4.14617	-17.706	5.35584e-69	2202	protein coding
EZR	89.695	-3.18111	-9.07006	5.90507e-47	56.1484	-1.68975	-3.22601	3.02353e-17	7430	protein coding
MSRB3	217.105	-3.18927	-9.12148	9.83595e-104	320.61	-1.23949	-2.36115	1.05409e-23	253827	protein coding
LOC107985054	56.4593	-3.20186	-9.20147	7.71303e-33	N/A	N/A	N/A	N/A	107985054	lncRNA
PRSS23	59.0589	-3.21668	-9.29645	1.13245e-80	122.251	-1.09224	-2.13205	2.49754e-18	11098	protein coding
DES	2391.24	-3.25189	-9.52612	8.47278e-156	4911.76	-1.99832	-3.99536	3.12182e-66	1674	protein coding
MIR497HG	44.8507	-3.26324	-9.60138	3.89652e-09	70.9739	-2.78376	-6.88647	7.92683e-12	100506755	lncRNA
MOXD1	91.2494	-3.28165	-9.72467	1.44442e-47	N/A	N/A	N/A	N/A	26002	protein coding
KCNE4	65.85	-3.3044	-9.87927	8.56651e-39	87.7369	-2.07578	-4.21572	1.42003e-29	23704	protein coding
MYL9	667.978	-3.31048	-9.92098	8.18117e-129	1173.87	-2.09986	-4.28668	9.45183e-67	10398	protein coding
SORBS1	435.098	-3.37116	-10.3471	1.08143e-155	N/A	N/A	N/A	N/A	10580	protein coding
MYH11	3681.18	-3.40923	-10.6238	6.67901e-190	4927.29	-2.33371	-5.04098	1.05127e-91	4629	protein coding
MICAL2	76.1799	-3.43529	-10.8174	3.73655e-82	N/A	N/A	N/A	N/A	9645	protein coding
PTN	159.708	-3.43757	-10.8346	1.66396e-54	262.002	-1.2961	-2.45564	1.27209e-19	5764	protein coding
SFRP1	124.809	-3.44384	-10.8817	2.66869e-78	425.654	1.19312	2.28646	1.30771e-21	6422	protein coding
SCN7A	46.7011	-3.44464	-10.8878	2.17405e-59	N/A	N/A	N/A	N/A	6332	protein coding
PFKP	48.747	-3.52108	-11.4802	9.21384e-39	106.989	-2.31066	-4.96111	1.67443e-43	5214	protein coding
MYH9	1064.66	-3.57107	-11.885	1.46134e-192	1848.48	-2.09903	-4.28421	2.48465e-73	4627	protein coding
RNVU1-11	62.6595	-3.5714	-11.8877	0.00113571	N/A	N/A	N/A	N/A	6063	snRNA
ALDH1B1	87.7421	-3.58467	-11.9976	1.9223e-49	194.621	-2.78603	-6.89727	5.89136e-64	219	protein coding
SYNM	158.386	-3.61596	-12.2606	6.80754e-122	206.67	-2.71981	-6.58785	1.16529e-89	23336	protein coding
TAGLN	1008.53	-3.74191	-13.3791	5.02547e-190	1660.17	-2.19401	-4.57576	2.12614e-77	6876	protein coding
SMOC2	67.3137	-3.8729	-14.6507	2.15777e-46	N/A	N/A	N/A	N/A	64094	protein coding
MXRA5	74.0529	-3.90807	-15.0123	2.28603e-100	N/A	N/A	N/A	N/A	25878	protein coding
NEXN	212.278	-4.03784	-16.4252	3.82204e-160	262.084	-1.83877	-3.57706	1.18337e-49	91624	protein coding
FILIP1L	350.783	-4.05476	-16.619	4.55446e-161	774.023	-1.60223	-3.03613	3.16914e-41	11259	protein coding
PDLIM3	98.2289	-4.06846	-16.7776	4.11555e-64	203.509	-1.3972	-2.6339	6.96956e-25	27295	protein coding
DKK3	44.1192	-4.08701	-16.9946	1.72305e-31	119.643	-3.66925	-12.722	4.18573e-62	27122	protein coding
TPM2	2046.87	-4.12486	-17.4465	8.46327e-223	3255.26	-2.9944	-7.96901	6.84182e-138	7169	protein coding
TNC	280.352	-4.2904	-19.5677	4.40411e-199	N/A	N/A	N/A	N/A	3371	protein coding
C3	72.6895	-4.31236	-19.8678	9.99262e-66	66.9637	-1.33661	-2.52557	1.22072e-17	718	protein coding
U2AF1	53.4884	-4.32414	-20.0307	2.68381e-21	N/A	N/A	N/A	N/A	7307	protein coding
TES	227.056	-4.8085	-28.0222	1.90301e-95	N/A	N/A	N/A	N/A	26136	protein coding
ACTG2	841.861	-4.92955	-30.475	7.68969e-152	2136.16	-3.19549	-9.1609	4.65574e-137	72	protein coding
STK26	48.4074	-5.20096	-36.7829	2.36678e-29	233.559	-3.67223	-12.7482	2.68178e-95	51765	protein coding
LOC107985976	189.081	-6.44626	-87.2001	7.59958e-23	53.0334	-4.0418	-16.4703	5.00196e-11	107985976	lncRNA
LOC112268284	35327.9	-7.62216	-197.014	0	16373.1	-4.69769	-25.9504	0	112268284	protein coding
LOC112268313	1430.72	-8.36344	-329.34	1.20833e-239	623.562	-6.52897	-92.3458	7.73895e-173	112268313	transcribed pseudogene
IGFBP1	46.2842	-10.0479	-1058.6	0.00496322	N/A	N/A	N/A	N/A	3484	protein coding
LOC100129098	54.9759	-10.9617	-1994.39	0.00216345	N/A	N/A	N/A	N/A	100129098	protein coding
Positive Fold change values = upregulation in tumor
Negative Fold change values = downregulation in tumor
N/A = Max TPM < 40 or Abs fold change < 2 or p > 0.05
* STK26 is also known as MST4
